# Supplementary material for: Morphological variation under domestication: how variable are chickens?
Source: R Soc Open Sci. 2018 Aug 8;5(8):180993. doi: 10.1098/rsos.180993 (PMC6124038; doi:10.1098/rsos.180993)
Supplement: Matrix of raw landmark data analysed in this study. [file rsos180993supp2.r]

#R version 3.3.3 (2017-03-06) -- "Another Canoe"
#geomorph version 3.0.4
#also follow instruction in Quick Guide to Geomorph v.3.0.2 by Emma Sherratt (emma.sherratt@gmail.com) [document version 3. August 2016]
# the following script contains the code for analyses of chicken skull data

install.packages("geomorph")
library("geomorph")
library("vegan")


#insert PATH to input file
setwd("/Users/....")
    # test for measuremnt error (https://groups.google.com/d/msgid/geomorph-r-package/f2994e16-93c6-4775       -83df-4d5e165c174b%     40googlegroups.com)
    datarep=read.table("input4.txt",header=T,sep="\t", stringsAsFactors=FALSE) # contains only specimens       which were measured twice
    ThreeD <- arrayspecs(datarep[4:75], 24, 3)
    ind=datarep[,1]
    rep=datarep[,2]
    
    Z=bilat.symmetry(ThreeD, ind = ind, side = rep, object.sym = FALSE, iter = 999, RRPP = TRUE, print.progress = TRUE) #      the function here is tricked by assigning the replicate measurements as matching pairs (= matching symmetry) instead of     object symmetry
    
    #Symmetry (data) type: Matching 
    #Type I (Sequential) Sums of Squares and Cross-products
    #Randomized Residual Permutation Procedure Used
    #1000 Permutations
    
    #Shape ANOVA
    #         Df      SS        MS     Rsq       F        Z Pr(>F)
    #ind      46 0.80803 0.0175659 0.95423 21.2088 -0.71118  0.784
    #side      1 0.00066 0.0006566 0.00078  0.7927 -0.57393  0.671
    #ind:side 46 0.03810 0.0008282 0.04499                        


###### START HERE FOR FURTHER RELEVANT ANALYSES
#read input files
classifiers1=read.table("classifiers.txt",header=T,sep="\t", stringsAsFactors=FALSE) #already sorted alphabetically 
data1=read.table("input3.txt",header=T,sep="\t", stringsAsFactors=FALSE)
pairedlinks <- read.table("pairedlinks.txt")
pairedlinks <-as.matrix(pairedlinks)


#remove any data points (Turkey)
data=data1[!data1$breed %in% c("Turkey"),]
classifiers=classifiers1[!classifiers1$breed %in% c("Turkey"),] #91 observations remain
ThreeD <- arrayspecs(data[3:74], 24, 3)
ind=data[,1]


Y=bilat.symmetry(ThreeD, ind=ind,  object.sym = TRUE, land.pairs = pairedlinks, iter = 999, RRPP = TRUE, print.progress = TRUE) #Procrutses Fit
dimnames(Y$symm.shape)[[3]]=sub("ind", "", dimnames(Y$symm.shape)[[3]]) #"ind" is introduced in Identifier by the bilat.symmetry function, has to be removed prior to making the geomorph dataframe

# a Procustes ANOVA is perfomred automtically by the bilat.symmetry function, which tests for fluctuating asymmetry, just type Y
Type I (Sequential) Sums of Squares and Cross-products
Randomized Residual Permutation Procedure Used
1000 Permutations

Shape ANOVA
         Df      SS       MS     Rsq      F       Z  Pr(>F)   
ind      61 1.24745 0.020450 0.81515  7.181  0.0037  0.483    # inter-specimen differences
side      1 0.06738 0.067379 0.04403 23.660 18.8811  0.001 ** # effect of directional asymmetry
ind:side 61 0.17371 0.002848 0.11351                          # effect of fluctuating asymmetry
--> fluctuating and directional asemmtry have an effect in shape, both smaller than inter-specimen differences


gdf <- geomorph.data.frame(coords=Y$symm.shape, breed = classifiers$breed, type=classifiers$type, country=classifiers$country, continent=classifiers$continent, variety=classifiers$variety, Use=classifiers$Storeys_grouping_Use, PCGB=classifiers$PCGB, APA=classifiers$APA) # bind dataframe

#Levenes test for testing difference in variation between fowls and chicken (Ref:Anderson)
#use this function to transpose your data to a matrix:
array2matrix = function(Array){
  transposed = function(arrayelement){ arrayelement = c(t(arrayelement))}
  Res = t(apply(Array,3,transposed))
  return(Res)
}
LMmatrix=array2matrix(gdf$coords)
# then apply the ???vegan??? function betadisper():
group=classifiers$type
DisperRes = betadisper(dist(LMmatrix), group = group)
anova(DisperRes)

#Analysis of Variance Table
#Response: Distances
#           Df   Sum Sq Mean Sq  F value    Pr(>F)    
#Groups     1 0.041078 0.041078  13.733 0.0004613 ***
#Residuals 60 0.179467 0.002991                      
#---
#  Signif. codes:  0 '***' 0.001 '**' 0.01 '*' 0.05 '.' 0.1 ' ' 1
> 

##Figure 1b) scatterplot PC1 vs PC2 with color and symbols for each group, contains fowls, polish and other domesticates
corPCA=plotTangentSpace(gdf$coords)
xlab <- paste("Principal Component 1 ", "(", round(corPCA$pc.summary$importance[2,1]*100, 1), "%)", sep="")
ylab <- paste("Principal Component 2 ", "(", round(corPCA$pc.summary$importance[2,2]*100, 1), "%)", sep="")

PCscores=geomorph.data.frame(PCs=corPCA$pc.scores,Use=gdf$Use)
attach(PCscores)

idx=which(Use=="Laying")
Laying=PCscores$PCs[idx,]
idx=which(Use=="Meat")
Meat=PCscores$PCs[idx,]
idx=which(Use=="Ornamental")
Ornamental=PCscores$PCs[idx,]
idx=which(Use=="outgroup")
outgroup=PCscores$PCs[idx,]
idx=which(Use=="unknown")
unknown=PCscores$PCs[idx,]

plot(PCscores$PCs[,1],PCscores$PCs[,2], type="n",xlab=xlab, ylab=ylab,asp=1,frame=F)
points(Laying[,1], Laying[,2], col="#D59E6A", pch=15,cex=2)
points(Meat[,1], Meat[,2], col="#6246D3", pch=17,cex=3)
points(outgroup[,1], outgroup[,2], col="#437983", pch=19,cex=3)
points(unknown[,1], unknown[,2], col="#CCCCCC", pch="o",cex=2)
points(Ornamental[,1], Ornamental[,2], col="#A1C562", pch="*",cex=4)

#optional:add convex hulls
# Add convex hull polygons to the PCA plot, PC1 vs PC2:
colour = c("#D59E6A","#6246D3","#A1C562","#437983","#CCCCCC")
for(j in 1:nlevels(as.factor(gdf$Use))) {
  # Get edge points (used to plot convex hull):
  edge_points <- rownames(corPCA$pc.scores[which(gdf$Use == levels(as.factor(gdf$Use))[j]),])[
    chull(corPCA$pc.scores[which(gdf$Use == levels(as.factor(gdf$Use))[j]), c(1,2)])]
  # Plot convex hull as polygon:
  polygon(corPCA$pc.scores[edge_points, c(1,2)], col = adjustcolor(colour[j],
                                                                   alpha.f = 0.3) , border = colour[j])
} # alpha gives the degree of transparency of the polygon


# prepare shape change graphs along PC axes
# plotRefToTarget(M1, M2, mesh = NULL, outline = NULL, method = c("TPS", "vector", "points", "surface"), mag = 1, links = NULL, label = FALSE, axes = FALSE, gridPars = NULL, useRefPts = FALSE, ...)

skulllinks <- read.table("skulllinks2.txt")

plotRefToTarget(corPCA$pc.shapes$PC1min,corPCA$pc.shapes$PC1min,method="points", links = skulllinks)
#save image to Fig1 folder
rgl.postscript("PC1min_revision.pdf",fmt="pdf") 

plotRefToTarget(corPCA$pc.shapes$PC1max,corPCA$pc.shapes$PC1max,method="points", links = skulllinks)
 rgl.postscript("PC1max_revision.pdf",fmt="pdf")

plotRefToTarget(corPCA$pc.shapes$PC1min,corPCA$pc.shapes$PC1max,method="points", links = skulllinks)
rgl.postscript("minmaxsuperimposed_revision.pdf",fmt="pdf") # is not used in Figure 1


#To plot a graph of the proportion of variance explained by each PC, barplot (screeplot)
corPCA=plotTangentSpace(gdf$coords)
pvar <- (corPCA$sdev^2)/(sum(corPCA$sdev^2))
names(pvar) <- seq(1:length(pvar))
barplot(pvar, xlab= "Principal Components", ylab = "% Variance")
lines(pvar,lwd=2.5)

> summary(corPCA)
PC Summary
Importance of components:
                       PC1    PC2     PC3     PC4     PC5     PC6     PC7
Standard deviation     0.0935 0.04177 0.02712 0.02348 0.02181 0.01732 0.01614
Proportion of Variance 0.6189 0.12350 0.05206 0.03902 0.03366 0.02124 0.01844
Cumulative Proportion  0.6189 0.74239 0.79445 0.83347 0.86713 0.88837 0.90681


################################################################
## Figure S1, PCA without Polish and Appenzeller Spitzhaubenhuhn (crested breeds with shortened nasal and frontal)
input=paste("input3.txt")
classifiers1=read.table("classifiers.txt",header=T,sep="\t", stringsAsFactors=FALSE)
data1=read.table(input,header=T,sep="\t", stringsAsFactors=FALSE)
data=data1[!data1$breed %in% c("Turkey","Polish","Appenzeller Spitzhaubenhuhn"),]
classifiers=classifiers1[!classifiers1$breed %in% c("Turkey","Polish","Appenzeller Spitzhaubenhuhn"),]

ThreeD <- arrayspecs(data[3:74], 24, 3)
ind=data[,1]
pairedlinks <- read.table("pairedlinks.txt")
pairedlinks <-as.matrix(pairedlinks)


Y=bilat.symmetry(ThreeD, ind=ind,  object.sym = TRUE, land.pairs = pairedlinks, iter = 999, RRPP = TRUE, print.progress = TRUE) #Procrutses Fit
dimnames(Y$symm.shape)[[3]]=sub("ind", "", dimnames(Y$symm.shape)[[3]]) #"ind" is introduced in Identifier by the bilat.symmetry function, has to be removed prior to making the geomorph dataframe

gdf <- geomorph.data.frame(coords=Y$symm.shape, breed = classifiers$breed, Use=classifiers$Storeys_grouping_Use) # bind dataframe

corPCA=plotTangentSpace(gdf$coords)
xlab <- paste("Principal Component 1 ", "(", round(corPCA$pc.summary$importance[2,1]*100, 1), "%)", sep="")
ylab <- paste("Principal Component 2 ", "(", round(corPCA$pc.summary$importance[2,2]*100, 1), "%)", sep="")

PCscores=geomorph.data.frame(PCs=corPCA$pc.scores,Use=gdf$Use)
attach(PCscores)

idx=which(Use=="Laying")
Laying=PCscores$PCs[idx,]
idx=which(Use=="Meat")
Meat=PCscores$PCs[idx,]
idx=which(Use=="Ornamental")
Ornamental=PCscores$PCs[idx,]
idx=which(Use=="outgroup")
outgroup=PCscores$PCs[idx,]
idx=which(Use=="unknown")
unknown=PCscores$PCs[idx,]

plot(PCscores$PCs[,1],PCscores$PCs[,2], type="n",xlab=xlab, ylab=ylab,asp=1,frame=F)
points(Laying[,1], Laying[,2], col="#D59E6A", pch=15,cex=2)
points(Meat[,1], Meat[,2], col="#6246D3", pch=17,cex=3)
points(outgroup[,1], outgroup[,2], col="#437983", pch=19,cex=3)
points(unknown[,1], unknown[,2], col="#CCCCCC", pch="o",cex=2)
points(Ornamental[,1], Ornamental[,2], col="#A1C562", pch="*",cex=4)

#optional:add convex hulls
# Add convex hull polygons to the PCA plot, PC1 vs PC2:
colour = c("#D59E6A","#6246D3","#A1C562","#437983","#CCCCCC")
for(j in 1:nlevels(as.factor(gdf$Use))) {
  # Get edge points (used to plot convex hull):
  edge_points <- rownames(corPCA$pc.scores[which(gdf$Use == levels(as.factor(gdf$Use))[j]),])[
    chull(corPCA$pc.scores[which(gdf$Use == levels(as.factor(gdf$Use))[j]), c(1,2)])]
  # Plot convex hull as polygon:
  polygon(corPCA$pc.scores[edge_points, c(1,2)], col = adjustcolor(colour[j],
                                                                   alpha.f = 0.3) , border = colour[j])
} # alpha gives the degree of transparency of the polygon


#compare Pc1min (fowls and chicken) and PC1max (Appenezeller Barthuhn and Schweizer Huhn[crested breeds])
plotRefToTarget(corPCA$pc.shapes$PC1min,corPCA$pc.shapes$PC1max,method="points", links = skulllinks, gridPars = gridPar(tar.pt.bg = "black",tar.link.col = "black",tar.link.lwd = 2, tar.pt.size = 0.2, pt.size = 0.2, pt.bg = "gray", link.lwd = 0),mag=1)


############################################
#Levenes test w/o crested breeds
array2matrix = function(Array){
  transposed = function(arrayelement){ arrayelement = c(t(arrayelement))}
  Res = t(apply(Array,3,transposed))
  return(Res)
}
LMmatrix=array2matrix(gdf$coords)
group=classifiers$type
DisperRes = betadisper(dist(LMmatrix), group = group)
anova(DisperRes)

#Analysis of Variance Table
#Response: Distances
#          Df    Sum Sq   Mean Sq   F value   Pr(>F)   
#Groups     1 0.0037244 0.0037244   7.501     0.008473 **
#Residuals 51 0.0253221 0.0004965                    
################################################

#calculate mean shape of fowls and compare with chicken, w/o crested breeds
fowls=mshape(gdf$coords[,,which(gdf$Use=="outgroup")])
chicken=mshape(gdf$coords[,,which(!gdf$Use=="outgroup")])

skulllinks=read.table("skulllinks.txt")
plotRefToTarget(fowls,chicken,method="points", links = skulllinks, gridPars = gridPar(tar.pt.bg = "black",tar.link.col = "black",tar.link.lwd = 2, tar.pt.size = 0.2, pt.size = 0.2, pt.bg = "gray", link.lwd = 0),mag=1)
