# Supplementary material for: Morphological variation under domestication: how variable are chickens?
Source: R Soc Open Sci. 2018 Aug 8;5(8):180993. doi: 10.1098/rsos.180993 (PMC6124038; doi:10.1098/rsos.180993)
Supplement: R script 1. R code used to create Fig. 1 and Fig. S1. [file rsos180993supp3.r]

 #R version 3.3.3 (2017-03-06) -- "Another Canoe"
#geomorph version 3.0.4
#also follow instruction in Quick Guide to Geomorph v.3.0.2 by Emma Sherratt (emma.sherratt@gmail.com) [document version 3. August 2016]
# the following script contains the code for analyses of chicken skull data

install.packages("geomorph")
install.packages("abind")
library("geomorph")
library(abind)


#read input files
classifiers1=read.table("classifiers.txt",header=T,sep="\t", stringsAsFactors=FALSE) #already sorted alphabetically 
data1=read.table("input3.txt",header=T,sep="\t", stringsAsFactors=FALSE)
pairedlinks <- read.table("pairedlinks.txt")
pairedlinks <-as.matrix(pairedlinks)


#remove undesired data points (Turkey)
data=data1[!data1$breed %in% c("Turkey"),]
classifiers=classifiers1[!classifiers1$breed %in% c("Turkey"),] #91 observations remain

ThreeD <- arrayspecs(data[3:74], 24, 3)
ind=data[,1]


Y=bilat.symmetry(ThreeD, ind=ind,  object.sym = TRUE, land.pairs = pairedlinks, iter = 999, RRPP = TRUE, print.progress = TRUE) #Procrutses Fit
dimnames(Y$symm.shape)[[3]]=sub("ind", "", dimnames(Y$symm.shape)[[3]]) #"ind" is introduced in Identifier by the bilat.symmetry function, has to be removed prior to making the geomorph dataframe


gdf <- geomorph.data.frame(coords=Y$symm.shape, type=classifiers$type, breed = classifiers$breed, Use=classifiers$Storeys_grouping_Use) # bind dataframe


## Calculate morphological disparity based on procustes coordinates
# Morphological disparity for entire data set
morphol.disparity(coords ~ 1, groups= NULL, data = gdf, iter=999)
#[1] Procrustes variance = 0.01389839

#shape variance among wild and domesticated
morphol.disparity(coords ~ type, data = gdf, iter=999)

Procrustes variances for defined groups
dom         wild 
0.007487913 0.021168972 

###################################################################################
#calculate disparity between mesodermal and neural crest partititons, CHICKEN ONLY
input=paste("/PATH/TO/input3.txt")

data1=read.table(input,header=T,sep="\t", stringsAsFactors=FALSE)    # read data
data=data1[!data1$breed %in% c("Turkey","Gallus soneratii","Gallus gallus","Gallus lafayetti","CB"),] # remove all fowls

classifiers1=read.table("/PATH/TO/classifiers.txt",header=T,sep="\t", stringsAsFactors=FALSE)
classifiers=classifiers1[!classifiers1$breed %in% c("Turkey","Gallus soneratii","Gallus gallus","Gallus lafayetti","CB"),] #55 observations remain

ThreeD <- arrayspecs(data[3:74], 24, 3)
ind=data[,1]
pairedlinks <- read.table("/PATH/TO/pairedlinks.txt")
pairedlinks <-as.matrix(pairedlinks)
Y=bilat.symmetry(ThreeD, ind=ind,  object.sym = TRUE, land.pairs = pairedlinks, iter = 999, RRPP = TRUE, print.progress = TRUE) #Procrutses Fit
dimnames(Y$symm.shape)[[3]]=sub("ind", "", dimnames(Y$symm.shape)[[3]]) #"ind" is introduced in Identifier by the bilat.symmetry function, has to be removed prior to making the geomorph dataframe -->32 observations remain


# total disparity within chicken only:
#gdf <- geomorph.data.frame(coords=Y$symm.shape, breed = classifiers$breed, Use=classifiers$Storeys_grouping_Use, type=classifiers$type)
#morphol.disparity(coords ~ 1, groups= NULL, data = gdf, iter=999)
# total disparity is 0.01680673, I use 24 LM
#----------------------------
# Couly, v1
Y.neural.couly=Y$symm.shape[c(1:16,20,21),,]
Y.meso.couly=Y$symm.shape[c(17:19,22:24),,]

gdf.neural.couly <- geomorph.data.frame(shape = Y.neural.couly, type=classifiers$type)
gdf.meso.couly <- geomorph.data.frame(shape = Y.meso.couly, type=classifiers$type)

morphol.disparity(shape ~ 1, data = gdf.neural.couly, iter=999)
#No factor in formula from which to define groups.
#Procrustes variance: 
#  [1] 0.01515264 --> 75% of LM make up 90.16% of variation (100/0.01680673*0.01515264=90.16%)

morphol.disparity(shape ~ 1, data = gdf.meso.couly, iter=999)
#No factor in formula from which to define groups.
#Procrustes variance:
#  [1] 0.001654085 --> 25% of LM make up 9.84 % of variation (100/0.01680673*0.001654085=9.84%)

# Noden, v1
Y.neural.noden=Y$symm.shape[c(1:9,20,21),,]
Y.meso.noden=Y$symm.shape[c(10:19,22:24),,]

gdf.neural.noden <- geomorph.data.frame(shape = Y.neural.noden, type=classifiers$type)
gdf.meso.noden <- geomorph.data.frame(shape = Y.meso.noden, type=classifiers$type)

morphol.disparity(shape ~ 1, data = gdf.neural.noden, iter=999)
#Procrustes variance:
#  [1]  0.0120241 --> 45.83% of LM make up 71.54% of variation (100/0.01680673*0.0120241=71.54%)

morphol.disparity(shape ~ 1, data = gdf.meso.noden, iter=999)
#Procrustes variance:
#  [1] 0.004782625 --> 54.17% of LM make up 28.46% of variation  (100/0.01680673*0.004782625=28.46%)


#----------------------------------------
# test hypothesis of Couly versus Noden
# Couly, v2
Y.neural.couly=Y$symm.shape[1:15,,] # block 1, select respecitve landmarks
Y.meso.couly=Y$symm.shape[16:24,,]  # block 2

gdf.neural.couly <- geomorph.data.frame(shape = Y.neural.couly)
gdf.meso.couly <- geomorph.data.frame(shape = Y.meso.couly)


morphol.disparity(shape ~ 1, data = gdf.neural.couly, iter=999)
#No factor in formula from which to define groups.
#Procrustes variance:
#  [1] 0.01449622 --> 62.5% of LM make up 86.25% of variation (100/0.01680673*0.01449622=86.25%, 100/24*15=62.5%)


morphol.disparity(shape ~ 1, data = gdf.meso.couly, iter=999)
#No factor in formula from which to define groups.
#Procrustes variance:
#  [1] 0.002310503 --> 37.5% of LM make up 13.75% of variation (100/0.01680673*0.002310503=13.75%)

# Noden, v2
Y.neural.noden=Y$symm.shape[1:12,,]
Y.meso.noden=Y$symm.shape[13:24,,]

gdf.neural.noden <- geomorph.data.frame(shape = Y.neural.noden, type=classifiers$type)
gdf.meso.noden <- geomorph.data.frame(shape = Y.meso.noden, type=classifiers$type)

morphol.disparity(shape ~ 1, data = gdf.neural.noden, iter=999)
#Procrustes variance:
#  [1]  0.01308591 --> 50% of LM make up 77.86 of variation (100/0.01680673*0.01308591=77.86%)

morphol.disparity(shape ~ 1, data = gdf.meso.noden, iter=999)
#Procrustes variance:
#  [1] 0.003720815 --> 50% of LM make up 22.14% of variation (100/0.01680673*0.003720815=22.14%)

  

#----------------------------
# Couly, v3
Y.neural.couly=Y$symm.shape[c(1:15,20,21),,]
Y.meso.couly=Y$symm.shape[c(16:19,22:24),,]

gdf.neural.couly <- geomorph.data.frame(shape = Y.neural.couly, type=classifiers$type)
gdf.meso.couly <- geomorph.data.frame(shape = Y.meso.couly, type=classifiers$type)

morphol.disparity(shape ~ 1, data = gdf.neural.couly, iter=999)
#No factor in formula from which to define groups.
#Procrustes variance:
#  [1] 0.0149281 --> 70.8% of LM make up 88.82% of variation (100/0.01680673*0.0149281=88.82%)

morphol.disparity(shape ~ 1, data = gdf.meso.couly, iter=999)
#No factor in formula from which to define groups.
#Procrustes variance:
#  [1] 0.001878628 --> 29.2% of LM make up 11.18 % of variation (100/0.01680673*0.001878628=11.18%)

# Noden, v3
Y.neural.noden=Y$symm.shape[c(1:12,20,21),,]
Y.meso.noden=Y$symm.shape[c(13:19,22:24),,]

gdf.neural.noden <- geomorph.data.frame(shape = Y.neural.noden, type=classifiers$type)
gdf.meso.noden <- geomorph.data.frame(shape = Y.meso.noden, type=classifiers$type)

morphol.disparity(shape ~ 1, data = gdf.neural.noden, iter=999)
#Procrustes variance:
#  [1] 0.01351778 --> 58.3% of LM make up 80.43% of variation (100/0.01680673*0.01351778=80.43%)

morphol.disparity(shape ~ 1, data = gdf.meso.noden, iter=999)
#Procrustes variance:
#  [1] 0.003288941 --> 41.7% of LM make up 19.57 of variation   (100/0.01680673*0.003288941=19.57%)


# calculate magnitude of variation per landmark
save Procrustes aligned symmetric shapes shapes
write.table(two.d.array(Y$symm.shape),file="/Users/madlen/Dropbox/Chicken\ project/AnalysesForPub/data/symm.shape_all_chickens.txt", sep="\t", quote=F)
write.table(two.d.array(Y$symm.shape),file="C:/Users/mstange/Dropbox/Chicken\ project/AnalysesForPub/data/symm.shape_all_chickens.txt", sep="\t", quote=F)


#############addition: calculation of Procrustes variance for all chicken only (i.e. full data set exc. fowl) by landmarks listed in Table S6###########################

## read geomorph symmetric components
# datachickens=read.table("symm.shape_wo_crested.txt",header=T,sep="\t", stringsAsFactors=FALSE)
# coords<- arrayspecs(datachickens[1:72], 24, 3)
# gdfchickens<- geomorph.data.frame(shape = coords)


#read in chicken only matrix, 

datachickens=read.table(file.choose(),header=T,sep="\t", stringsAsFactors=FALSE, row.names = 1) 
coordschickens<- arrayspecs(datachickens[8:79], 24, 3)
gdfchickens<- geomorph.data.frame(shape = coordschickens, cs = datachickens$Centroid.Size , type=datachickens$type, breed=datachickens$breed, groupFig2= datachickens$group_Fig2)

#subset by landmarks as listed in Table S6

LM1<-gdfchickens$shape[1,,]
LM2_3<-gdfchickens$shape[c(2:3),,]
LM4_5<-gdfchickens$shape[c(4:5),,]
LM6_7<-gdfchickens$shape[c(6:7),,]
LM8_9<-gdfchickens$shape[c(8:9),,]
LM10_11<-gdfchickens$shape[c(10:11),,]
LM12<-gdfchickens$shape[12,,]
LM13_14<-gdfchickens$shape[c(13:14),,]
LM15<-gdfchickens$shape[15,,]
LM16<-gdfchickens$shape[16,,]
LM17<-gdfchickens$shape[17,,]
LM18_19<-gdfchickens$shape[c(18:19),,]
LM20_21<-gdfchickens$shape[c(20:21),,]
LM22_23<-gdfchickens$shape[c(22:23),,]
LM24<-gdfchickens$shape[24,,]

#calculate disparity for each landmark across all chickens in the data set
LM1disparity<-morphol.disparity(LM1 ~ 1,  iter=999)
LM2_3disparity<-morphol.disparity(LM2_3 ~ 1,  iter=999)
LM4_5disparity<-morphol.disparity(LM4_5 ~ 1,  iter=999)
LM6_7disparity<-morphol.disparity(LM6_7 ~ 1,  iter=999)
LM8_9disparity<-morphol.disparity(LM8_9 ~ 1,  iter=999)
LM10_11disparity<-morphol.disparity(LM10_11 ~ 1,  iter=999)
LM12disparity<-morphol.disparity(LM12 ~ 1,  iter=999)
LM13_14disparity<-morphol.disparity(LM13_14~ 1,  iter=999)
LM15disparity<-morphol.disparity(LM15 ~ 1,  iter=999)
LM16disparity<-morphol.disparity(LM16 ~ 1,  iter=999)
LM17disparity<-morphol.disparity(LM17 ~ 1,  iter=999)
LM18_19disparity<-morphol.disparity(LM18_19 ~ 1,  iter=999)
LM20_21disparity<-morphol.disparity(LM20_21 ~ 1,  iter=999)
LM22_23disparity<-morphol.disparity(LM22_23 ~ 1,  iter=999)
LM24disparity<-morphol.disparity(LM24 ~ 1,  iter=999)
