# Supplementary material for: Morphological variation under domestication: how variable are chickens?
Source: R Soc Open Sci. 2018 Aug 8;5(8):180993. doi: 10.1098/rsos.180993 (PMC6124038; doi:10.1098/rsos.180993)
Supplement: R script 2. R code used to conduct disparity analyses. [file rsos180993supp4.r]

#R version 3.3.3 (2017-03-06) -- "Another Canoe"
#geomorph version 3.0.4
#also follow instruction in Quick Guide to Geomorph v.3.0.2 by Emma Sherratt (emma.sherratt@gmail.com) [document version 3. August 2016]
# the following script contains the code for analyses of CHICKEN skull data ONLY

install.packages("geomorph")
library("geomorph")

classifiers1=read.table("/PATH/TO/classifiers.txt",header=T,sep="\t", stringsAsFactors=FALSE)
input=paste("input.txt")

#
data1=read.table(input,header=T,sep="\t", stringsAsFactors=FALSE)

data=data1[!data1$breed %in% c("Turkey","Gallus soneratii","Gallus gallus","Gallus lafayetti","Polish", "Appenzeller Spitzhaubenhuhn","CB"),] # remove all fowls, and crested breeds
classifiers=classifiers1[!classifiers1$breed %in% c("Turkey","Gallus soneratii","Gallus gallus","Gallus lafayetti","Polish", "Appenzeller Spitzhaubenhuhn","CB"),] #91 observations remain

ThreeD <- arrayspecs(data[3:74], 24, 3)
ind=data[,1]
pairedlinks <- read.table("/PATH/TO/pairedlinks.txt")
pairedlinks <-as.matrix(pairedlinks)


Y=bilat.symmetry(ThreeD, ind=ind,  object.sym = TRUE, land.pairs = pairedlinks, iter = 999, RRPP = TRUE, print.progress = TRUE) #Procrutses Fit
dimnames(Y$symm.shape)[[3]]=sub("ind", "", dimnames(Y$symm.shape)[[3]]) #"ind" is introduced in Identifier by the bilat.symmetry function, has to be removed prior to making the geomorph dataframe


######################################################################################################
# Research Question: can we find support for one of the two hypotheses concerning origin of dermal or neural crest of skull
# first compare modular signal to alternative landmark subsets (modularity.test)

First landmark hypothesis:
partition for hypothesis 1:
neural crest: LM 1-16, 20,21
mesoderm: 17-19, 22-24

partition for hypothesis 2:
neural crest: 1-9, 20,21
mesoderm: 10-19, 22-24

#modularity.test(A, partition.gp, iter = 999, CI = FALSE, seed = NULL, print.progress = TRUE)
# THE NULL HYPOTHESIS IS "NO MODULAR STUCTURE", A NON-SIGNIFICANT P-VALUE SHOULD INDICATE JUST THAT
# use the helper function define.modules(spec, nmodules)
partition.gp <- define.modules(Y$symm.shape[,,1], 3) # very tedious, write handish
partition.gp = c("1","1","1","1","1","1","1","1","1","1","1","1","1","1","1","1","2","2","2","1","1","2","2","2") # hypothesis I, Couly; 1 for neuralcrest, 2 for mesoderm
partition.gp = c("1","1","1","1","1","1","1","1","1","2","2","2","2","2","2","2","2","2","2","1","1","2","2","2") # hypothesis II, Noden

MT <- modularity.test(Y$symm.shape, partition.gp, CI=TRUE,iter=999, print.progress = FALSE)
plot(MT)
summary(MT)

#Results for H1:
#CR: 1.0018
#P-value: 0.248
#Based on 1000 random permutations
#Confidence Intervals 0.942 
#Confidence Intervals 1.0381

#Results for H2:
#CR: 0.9405
#P-value: 0.004
#Based on 1000 random permutations
#Confidence Intervals 0.8424 
#Confidence Intervals 1.009
 
#from Adams 2016: one. Low CR values expressing relatively less covariation between modules, which may be expected under a hypothesis of modular structure. Further, for random sets of variables, the CR coefficient has an expected value of one, as levels of covariation between modules should be, on average, the same as the covariation within modules.

# Quantify morphological integration between two modules (integration.test)
# integration.test(A, A2 = NULL, partition.gp = NULL, iter = 999, seed = NULL, print.progress = TRUE)

partition.gp = c("1","1","1","1","1","1","1","1","1","1","1","1","1","1","1","1","2","2","2","1","1","2","2","2") # hypothesis I, Couly; 1 for neuralcrest, 2 for mesoderm
partition.gp = c("1","1","1","1","1","1","1","1","1","2","2","2","2","2","2","2","2","2","2","1","1","2","2","2") # hypothesis II, Noden

IT <- integration.test(Y$symm.shape, partition.gp=partition.gp, iter=999, print.progress = FALSE)
plot(IT)
#plot(IT, shapes = TRUE, warpgrids = TRUE, mesh=TRUE)
summary(IT)

shapes=plot(IT, shapes = TRUE)
plotRefToTarget(shapes$pls1.min,shapes$pls1.max, method="TPS")
plotRefToTarget(shapes$pls2.min,shapes$pls2.max, method="TPS")

# H1
#r-PLS: 0.952
#P-value: 0.001
#Based on 1000 random permutations

# H2
#r-PLS: 0.925
#P-value: 0.001
#Based on 1000 random permutations

###############################################################################
###############################################################################
#with landmarks at boundaries changed from one origin to the other
Alternative 2 mit LM an Grenze wechselnd
partition for hypothesis 1 Couly:
neural crest: 1-15
mesoderm: 16-24

partition for hypothesis 2 Noden:
neural crest: 1-12
mesoderm: 13-19,20-24 


partition.gp = c("1","1","1","1","1","1","1","1","1","1","1","1","1","1","1","2","2","2","2","2","2","2","2","2") # hypothesis I, Couly; 1 for neuralcrest, 2 for mesoderm
partition.gp = c("1","1","1","1","1","1","1","1","1","1","1","1","2","2","2","2","2","2","2","2","2","2","2","2") # hypothesis II, Noden

MT <- modularity.test(Y$symm.shape, partition.gp, CI=TRUE,iter=999, print.progress = FALSE)
plot(MT)
summary(MT)

#H1
#CR: 0.984
#P-value: 0.12
#Based on 1000 random permutations
#Confidence Intervals 0.9228
#Confidence Intervals 1.0232

#H2
#CR: 0.9683
#P-value: 0.037
#Based on 1000 random permutations
#Confidence Intervals 0.8966
#Confidence Intervals 1.0151

IT <- integration.test(Y$symm.shape, partition.gp=partition.gp, iter=999, print.progress = FALSE)
plot(IT)
#plot(IT, shapes = TRUE, warpgrids = TRUE, mesh=TRUE)
summary(IT)

--> results no covariation among modules and high degree of integration among the tested variables

H1
r-PLS: 0.946
P-value: 0.001

H2
r-PLS: 0.943
P-value: 0.001

###############################################################################
###############################################################################
#with landmarks at boundaries changed from one origin to the other
Alternative 3 mit LM an Grenze wechselnd
partition for hypothesis 1 Couly:
neural crest: 1-15, 20, 21
mesoderm: 16-19,22-24

partition for hypothesis 2 Noden:
neural crest: 1-12,20,21
mesoderm: 13-19,22-24 

partition.gp = c("1","1","1","1","1","1","1","1","1","1","1","1","1","1","1","2","2","2","2","1","1","2","2","2") # hypothesis I, Couly; 1 for neuralcrest, 2 for mesoderm
partition.gp = c("1","1","1","1","1","1","1","1","1","1","1","1","2","2","2","2","2","2","2","1","1","2","2","2") # hypothesis II, Noden

MT <- modularity.test(Y$symm.shape, partition.gp, CI=TRUE,iter=999, print.progress = FALSE)
plot(MT)
summary(MT)

#H1
#CR: 0.9862
#P-value: 0.149
#Based on 1000 random permutations
#Confidence Intervals 0.9253 
#Confidence Intervals 1.0268

#H2
#CR: 0.9747
#P-value: 0.048
#Based on 1000 random permutations
#Confidence Intervals 0.902 
#Confidence Intervals 1.0208

IT <- integration.test(Y$symm.shape, partition.gp=partition.gp, iter=999, print.progress = FALSE)
plot(IT)
#plot(IT, shapes = TRUE, warpgrids = TRUE, mesh=TRUE)
summary(IT)

H1
r-PLS: 0.941
P-value: 0.001

H2
r-PLS: 0.954
P-value: 0.001
