# Supplementary material for: Morphological variation under domestication: how variable are chickens?
Source: R Soc Open Sci. 2018 Aug 8;5(8):180993. doi: 10.1098/rsos.180993 (PMC6124038; doi:10.1098/rsos.180993)
Supplement: Input.xlsx [file rsos180993supp6.xlsx]

## Sheet: classifiers.txt
ID	type	breed	variety	country	continent	Storeys_grouping_Use	PCGB	APA
AFCCK_DW_S/1868.2.19.53	dom	AfricanCock	unknown	Sierra Leone	Africa	unknown	unknown	unknown
ARAUC_115	dom	Araucana	unknown	Chile	Samerica	Laying	SoftFeather_Light	AOSB
ARAUC_84	dom	Araucana	unknown	Chile	Samerica	Laying	SoftFeather_Light	AOSB
ARAUC_86	dom	Araucana	unknown	Chile	Samerica	Laying	SoftFeather_Light	AOSB
ARAUC_87	dom	Araucana	unknown	Chile	Samerica	Laying	SoftFeather_Light	AOSB
BRBTM_DW_S/1868.2.19.74	dom	Burmese	Bantam	Myanmar	Asia	Ornamental	unknown	unknown
BTM_S/1851.12.3.10	dom	Bantam	unknown	GB	GB	unknown	TrueBantam	Rosecomb clean legged
CB_S/1999.43.35	wild	CB	unknown	unknown	unknown	outgroup	unknown	unknown
CB_S/1999.43.42	wild	CB	unknown	unknown	unknown	outgroup	unknown	unknown
CB_S/1999.43.55	wild	CB	unknown	unknown	unknown	outgroup	unknown	unknown
CB_S/2009.10.1	wild	CB	unknown	unknown	unknown	outgroup	unknown	unknown
COCHN_60	dom	Cochin	unknown	Chiunknown	Asia	Ornamental	SoftFeather_Heavy	Asiatic
COCHZ_64	dom	Pekin	unknown	Chiunknown	Asia	Ornamental	TrueBantam	Asiatic
GLAFY_S/1945.1.1	wild	Gallus lafayetti	unknown	SriLanka	Asia	outgroup	outgroup	outgroup
GM_DW_S/1868.2.19.65	dom	Game_hen	old_or_mordern	GB	GB	Ornamental	HardFeather	AOSB
GPPOL_DW_S/1868.2.19.61	dom	Polish	gold spangle	Poland	Europe	Ornamental	unknown	unknown
GSONN_S/1864.11.27.13	wild	Gallus soneratii	unknown	Indien	Asia	outgroup	outgroup	outgroup
GSONN_S/1975.105.13	wild	Gallus soneratii	unknown	Indien	Asia	outgroup	outgroup	outgroup
GSONN_S/1985.41.2	wild	Gallus soneratii	unknown	Indien	Asia	outgroup	outgroup	outgroup
HAUSH_113	dom	Gallus gallus dom.	unknown	unknown	unknown	unknown	unknown	unknown
HLSEI_63	dom	Holländisches Huhn	unknown	unknown	unknown	unknown	unknown	unknown
KULM_S/1952.3.51	dom	Malay/Kulm	unknown	Malaysia	Asia	Meat	Asian_HardFeather	AOSB
LEGHN_7	dom	Leghorn	unknown	USA	unknownmerica	Laying	SoftFeather_Light	Mediterranien
LEGHN_S/1999.43.36	dom	Leghorn	unknown	USA	unknownmerica	Laying	SoftFeather_Light	Mediterranien
LEGHN_S/1999.43.56	dom	Leghorn	unknown	USA	unknownmerica	Laying	SoftFeather_Light	Mediterranien
LRG_S/1900.7.6.20	dom	Gallus gallus dom.	veryLarge	unknown	unknown	unknown	unknown	unknown
NN_S/1859.9.6.347	dom	Gallus gallus dom.	unknown	unknown	unknown	unknown	unknown	unknown
NN_S/2001.50.116	dom	Gallus gallus dom.	unknown	unknown	unknown	unknown	unknown	unknown
NN_ZH	dom	Gallus gallus dom.	unknown	unknown	unknown	unknown	unknown	unknown
PEHAM_DW_S/1868.2.19.57	dom	Hamburgh	golden_penciled	Netherlands/GB	Europe	Laying	SoftFeather_Light	Continental
PIM_Bh_1	dom	Appenzeller Barthuhn	unknown	CH	Europe	Laying	unknown	unknown
PIM_Bh_2	dom	Appenzeller Barthuhn	unknown	CH	Europe	Laying	unknown	unknown
PIM_Bh_3	dom	Appenzeller Barthuhn	unknown	CH	Europe	Laying	unknown	unknown
PIM_Bh_4	dom	Appenzeller Barthuhn	unknown	CH	Europe	Laying	unknown	unknown
PIM_Sh_1	dom	Schweizer Huhn	unknown	CH	Europe	Meat	unknown	unknown
PIM_Sh_2	dom	Schweizer Huhn	unknown	CH	Europe	Meat	unknown	unknown
PIM_Sh_3	dom	Schweizer Huhn	unknown	CH	Europe	Meat	unknown	unknown
PIM_Sh_4	dom	Schweizer Huhn	unknown	CH	Europe	Meat	unknown	unknown
PIM_Sph_1	dom	Appenzeller Spitzhaubenhuhn	unknown	CH	Europe	Laying	unknown	unknown
PIM_Sph_2	dom	Appenzeller Spitzhaubenhuhn	unknown	CH	Europe	Laying	unknown	unknown
PIM_Sph_3	dom	Appenzeller Spitzhaubenhuhn	unknown	CH	Europe	Laying	unknown	unknown
PIM_Sph_4	dom	Appenzeller Spitzhaubenhuhn	unknown	CH	Europe	Laying	unknown	unknown
PIM_Sph_5	dom	Appenzeller Spitzhaubenhuhn	unknown	CH	Europe	Laying	unknown	unknown
PIM_Sph_6	dom	Appenzeller Spitzhaubenhuhn	unknown	CH	Europe	Laying	unknown	unknown
PIM_Sph_7	dom	Appenzeller Spitzhaubenhuhn	unknown	CH	Europe	Laying	unknown	unknown
POL_DW_S/1952.2.114	dom	Polish	white	Poland	Europe	Ornamental	unknown	unknown
RFJ_CH_1_f	wild	Gallus gallus	unkown	unkown	unkown	outgroup	outgroup	outgroup
RFJ_CH_10_m	wild	Gallus gallus	unkown	unkown	unkown	outgroup	outgroup	outgroup
RFJ_CH_2_f	wild	Gallus gallus	unkown	unkown	unkown	outgroup	outgroup	outgroup
RFJ_CH_3_f	wild	Gallus gallus	unkown	unkown	unkown	outgroup	outgroup	outgroup
RFJ_CH_4_f	wild	Gallus gallus	unkown	unkown	unkown	outgroup	outgroup	outgroup
RFJ_CH_5_f	wild	Gallus gallus	unkown	unkown	unkown	outgroup	outgroup	outgroup
RFJ_CH_6_m	wild	Gallus gallus	unkown	unkown	unkown	outgroup	outgroup	outgroup
RFJ_CH_7_m	wild	Gallus gallus	unkown	unkown	unkown	outgroup	outgroup	outgroup
RFJ_CH_8_m	wild	Gallus gallus	unkown	unkown	unkown	outgroup	outgroup	outgroup
RFJ_CH_9_m	wild	Gallus gallus	unkown	unkown	unkown	outgroup	outgroup	outgroup
RJF_173	wild	Gallus gallus	normal	Süd-Ost-Asien	Asia	outgroup	outgroup	outgroup
RJF_S/1999.43.40	wild	Gallus gallus	normal	Süd-Ost-Asien	Asia	outgroup	outgroup	outgroup
RJFJB_S/1989.19.1	wild	Gallus gallus	jabouillei	Vietam	Asia	outgroup	outgroup	outgroup
RPlSS_DW_S/1868.2.19.58	dom	Rumpless Game	unknown	GB	GB	Ornamental	Rare_HardFeather_Light	unknown
SPCCK_DW_S/1868.2.19.67	dom	Spanish Cock	White Faced Black	Spain	Europe	Laying	Rare_SoftFeather_Light	Mediterranien
SPCCK_DW_S/1952.2.105	dom	Spanish Cock	White Faced Black	Spain	Europe	Laying	Rare_SoftFeather_Light	Mediterranien

## Sheet: revision_raw
Id	breed	RawCoord1	RawCoord2	RawCoord3	RawCoord4	RawCoord5	RawCoord6	RawCoord7	RawCoord8	RawCoord9	RawCoord10	RawCoord11	RawCoord12	RawCoord13	RawCoord14	RawCoord15	RawCoord16	RawCoord17	RawCoord18	RawCoord19	RawCoord20	RawCoord21	RawCoord22	RawCoord23	RawCoord24	RawCoord25	RawCoord26	RawCoord27	RawCoord28	RawCoord29	RawCoord30	RawCoord31	RawCoord32	RawCoord33	RawCoord34	RawCoord35	RawCoord36	RawCoord37	RawCoord38	RawCoord39	RawCoord40	RawCoord41	RawCoord42	RawCoord43	RawCoord44	RawCoord45	RawCoord46	RawCoord47	RawCoord48
AFCCK_DW_S/1868.2.19.53	AfricanCock	-0.0265	0.0869	0.0968	10.1318	-1.1483	7.818	8.7592	5.8804	8.1289	14.7141	1.2121	14.3722	14.7362	6.8326	13.8389	23.6123	0.4552	15.4574	22.2402	12.0075	14.8866	34.548	8.5555	18.9335	34.5634	10.0084	19.4857	49.8631	1.5818	22.1061	46.6492	21.6347	22.3919	48.5896	8.718	21.504	54.5575	-2.5196	14.6974	49.1951	26.7847	15.1937	57.69	14.8781	14.5165	69.3762	18.3638	6.5808
AFCCK_DW_S/1868.2.19.53	AfricanCock	-0.0378	0.0595	-0.0152	9.7517	-1.0778	7.792	8.636	5.6137	7.9437	14.7033	1.0545	14.2558	14.862	6.4442	13.9387	23.5992	0.2919	15.0453	22.1349	11.6447	14.7167	34.5326	8.7402	18.7994	34.4747	9.6295	18.8874	50.0142	1.187	21.753	46.7905	22.0683	21.5719	48.6839	8.7802	21.3417	54.4289	-2.4216	14.8329	49.06	26.6673	14.9928	57.6797	13.9101	14.4561	69.1512	17.7936	5.9778
ARAUC_115	Araucana	-0.1133	-0.0373	0.0319	10.9882	-0.8377	7.7931	10.8287	5.8686	8.3594	16.7726	1.8157	13.2395	17.8465	6.6603	13.4566	26.8318	1.1719	14.0183	26.2065	11.3884	13.4428	40.1195	7.2351	17.8882	39.3197	10.094	18.052	52.0686	-3.6886	19.7949	48.2765	26.3123	20.0685	51.6676	11.0033	27.3592	59.2909	-3.546	13.5833	54.373	28.7871	13.2153	66.2226	15.9835	9.7824	73.4422	17.8752	7.6179
ARAUC_115	Araucana	-0.0026	0.2494	0.1038	10.8039	-0.7278	8.2869	11.0504	5.9275	8.5129	16.8543	1.437	13.4048	18.141	6.5516	13.6156	27.303	0.2034	12.5108	26.3675	11.174	13.7255	40.4705	7.1005	17.8034	39.6602	10.3065	17.9663	52.3346	-3.8498	19.9136	48.6616	26.4528	19.7411	51.66	10.4215	27.3517	59.5026	-3.4399	13.4598	54.5336	28.6025	13.3687	65.9296	16.2687	10.3084	73.541	17.3378	7.7971
ARAUC_84	Araucana	0.0354	-0.2933	-0.292	8.7264	-0.8049	7.2882	8.901	5.9164	7.0471	13.9522	1.4812	12.5487	14.7432	6.1785	12.5285	23.3409	0.1411	12.9393	22.5134	11.3361	13.2686	33.5381	7.4795	17.7963	33.723	8.9031	18.0658	48.2673	2.0281	22.1623	46.3912	22.3381	20.8631	47.6767	11.0187	18.7312	53.4279	-2.8426	15.1862	48.2639	27.3733	14.3874	54.2567	13.6872	13.9697	66.8288	18.2468	8.5515
ARAUC_84	Araucana	-0.0155	-0.1484	-0.2515	8.5833	0.1549	7.3431	8.9675	5.4614	7.2406	13.8589	1.9052	12.5368	14.4327	6.2636	12.435	23.5059	0.5089	13.5057	22.5336	11.2997	13.6992	33.6253	7.6798	17.7696	33.6218	8.9556	17.3137	47.9426	2.1014	21.8474	46.0297	22.3749	20.3297	47.66	10.5748	19.1418	53.1766	-2.3493	15.3718	48.0728	27.604	13.8267	59.6425	16.0526	10.4559	66.3633	18.4166	8.0681
ARAUC_86	Araucana	-0.0757	0.0615	-0.234	9.1498	-0.8102	7.1209	9.304	5.4387	7.1138	17.1154	1.762	13.3247	17.3372	6.6716	13.3572	25.2194	0.0868	14.0781	24.0669	11.0992	13.8318	33.5704	6.7524	16.2848	33.5596	7.8029	16.9873	49.6146	1.5689	20.902	46.4425	19.5391	21.3118	48.0428	10.1084	18.2907	55.5574	-2.3988	14.5645	50.8753	27.0815	13.128	62.4248	11.3158	12.347	69.2103	17.8299	7.9371
ARAUC_86	Araucana	0.0718	0.2179	0.2672	9.0205	-0.905	6.9613	9.1988	5.5604	6.547	17.1357	1.4203	12.8297	17.6146	6.5089	12.4163	25.1534	0.1249	13.5228	24.3819	10.9559	13.1136	33.7378	6.885	15.5653	33.6027	7.4283	15.5127	49.4957	1.4769	20.4342	46.7917	19.6713	20.6342	48.3714	9.0222	17.8401	55.6224	-2.5406	14.2496	51.3048	27.1648	13.4183	62.1216	11.1453	12.4928	69.8159	18.0048	7.999
ARAUC_87	Araucana	0.0454	0.2403	0.3449	9.6481	-0.8509	7.5338	9.6061	6.3365	7.2921	16.0854	1.9204	14.1077	16.5527	6.6717	13.8676	26.775	0.8016	15.1199	25.5966	12.1567	15.2126	37.0979	7.7426	18.4694	36.3997	10.3537	18.526	53.7005	-0.8282	22.3564	50.7307	26.3642	20.6958	53.8367	12.771	22.3219	58.2637	-3.2386	16.2023	53.1996	29.6273	15.1997	68.0723	16.9259	11.7688	74.335	19.109	7.7814
ARAUC_87	Araucana	0.1206	-0.1733	0.3579	9.9076	-0.7901	7.8198	9.8293	6.017	7.4851	15.8382	1.9278	14.3782	16.4699	6.6321	13.6527	26.9102	0.6898	15.3289	25.678	12.0719	15.55	37.2713	7.861	18.6466	36.8034	10.1568	18.5159	53.7565	-1.1304	22.177	50.6842	26.2141	20.883	53.9104	12.913	22.4007	58.2569	-3.2868	16.2921	53.1781	29.8035	15.1621	68.0768	16.7477	12.3139	74.6516	19.5601	7.646
BRBTM_DW_S/1868.2.19.74	Burmese	0.1991	0.0181	0.0003	6.8019	-1.3451	4.6491	5.8487	4.7377	4.3363	11.0488	0.6044	8.5374	10.3885	5.0714	8.3413	15.7674	-0.1844	8.8566	14.2942	7.7611	8.5121	22.1013	5.8987	11.359	22.2425	6.5809	11.0278	33.5676	-0.4553	16.1054	29.7402	17.0233	15.8385	32.9816	7.8693	14.7483	37.6629	-3.3289	10.6491	32.2215	20.9672	11.2316	41.685	11.3441	12.2227	48.9247	13.7898	4.3026
BRBTM_DW_S/1868.2.19.74	Burmese	-0.0331	0.1273	-0.113	7.3465	-1.542	4.2843	6.0012	4.9088	4.5025	10.9801	0.5143	8.3189	10.5187	5.086	8.7318	15.7249	-0.0801	8.7879	14.2912	7.7682	8.7558	22.3265	5.8642	10.9207	22.3086	6.7257	10.9247	33.9231	-0.2903	15.6228	29.8941	17.0924	16.1029	33.2481	7.8454	14.542	37.5999	-3.1349	9.7331	32.0144	20.9754	11.2548	41.6819	11.257	11.9089	49.2269	13.6493	4.1471
BTM_S/1851.12.3.10	Bantam	0.0474	-0.0628	-0.0211	7.5273	-1.5438	4.4617	6.2076	5.2514	4.3271	10.4455	0.2635	9.0541	8.7081	4.9977	7.9217	18.933	-0.5802	10.6665	16.3192	10.4298	9.8712	25.218	6.6141	12.5787	25.017	8.3353	12.4075	37.7972	0.7399	19.1212	32.0366	19.3066	18.1421	35.7951	10.6497	17.5391	43.0491	-2.6263	12.6019	36.1647	25.1278	11.334	45.4207	13.04	12.6715	55.0931	15.1371	7.5114
BTM_S/1851.12.3.10	Bantam	-0.078	-0.0482	-0.038	7.4898	-1.3837	4.3557	6.615	4.9836	4.3228	10.2956	0.2336	9.137	8.8713	5.2934	8.1769	18.5387	-0.6872	10.3046	16.5074	10.5691	10.0318	25.1904	6.4766	12.8101	24.7607	8.1087	12.4868	37.5325	0.0663	19.0547	32.0945	18.8391	18.6884	35.6628	10.6025	18.2487	42.6442	-2.982	12.3587	36.4065	24.6728	12.1537	44.3484	12.9578	12.8243	54.9219	14.991	7.4682
CB_S/1999.43.35	CB	-0.0143	-0.1354	0.1533	9.9124	-1.4389	4.1866	8.8266	6.0418	3.982	14.5171	1.0087	9.0769	13.9555	5.6664	8.7813	22.1609	0.0879	8.8519	20.2464	10.3877	8.2675	31.0541	6.897	11.4264	30.8808	7.7617	11.754	43.7541	-1.1606	16.2806	39.9684	20.8253	16.1646	41.3594	6.7023	17.0023	47.2571	-3.6586	12.6745	41.6554	24.5106	11.7249	48.8379	12.2392	12.6114	60.0262	15.8403	8.7195
CB_S/1999.43.35	CB	-0.0731	-0.0625	-0.2283	9.5173	-1.4438	4.1939	8.6539	5.9976	4.09	14.3296	0.9437	8.9229	13.7215	5.8032	8.5718	21.8886	0.1694	8.857	20.0128	10.6399	8.0674	30.962	6.8786	12.1316	30.7875	7.9276	12.4806	43.6866	-1.0019	16.7203	39.5847	21.0835	16.1595	41.164	6.6079	16.7852	46.6848	-3.1246	12.9785	41.0705	24.3572	11.9511	48.5004	12.3792	13.5641	60.216	15.6371	8.9282
CB_S/1999.43.42	CB	0.0213	0.0493	-0.1042	8.3141	-1.5644	4.2081	7.368	4.9634	4.4662	12.8111	0.8239	8.0918	12.617	5.363	8.0751	18.663	-0.1049	8.055	17.4101	9.0664	7.7954	26.1717	6.095	10.5502	26.007	6.7473	10.6067	39.3805	-2.8008	13.6507	34.6471	19.9755	14.1647	38.9581	9.0712	14.4205	41.359	-3.8857	10.6656	36.372	22.3428	10.9387	42.1612	11.3146	13.5769	52.8634	14.7956	8.6776
CB_S/1999.43.42	CB	0.0418	0.0517	-0.089	8.4214	-1.2486	3.9882	7.2116	5.464	4.3121	12.689	1.2386	8.1096	12.6347	5.6522	8.0506	18.5615	0.3893	7.9693	17.2839	8.9973	7.8623	25.8108	6.6607	10.2451	25.9835	6.4387	10.0732	39.1524	-2.6197	13.9186	34.5709	20.0104	14.4644	39.0242	9.7907	14.6284	41.209	-4.1135	10.7168	36.321	22.3491	11.0782	42.1832	11.4499	12.1324	52.4523	14.2818	9.019
CB_S/1999.43.55	CB	0.1152	-0.1035	-0.0618	8.3565	-1.4741	3.7215	7.4873	5.2491	3.9827	13.1521	0.9074	8.0896	12.8972	5.4973	7.8184	18.7461	-0.1882	7.5517	17.2498	9.204	7.2106	27.1392	6.6898	10.9813	27.1474	6.8023	10.764	37.8745	-1.7047	15.5069	33.2155	19.2253	15.9129	35.6235	6.1507	14.9639	41.0783	-3.1959	11.6063	36.6414	23.3968	10.2615	42.778	11.5317	13.5614	53.0323	15.4553	9.2664
CB_S/1999.43.55	CB	0.0934	-0.3883	-0.1169	8.1828	-1.5249	3.9929	7.4957	4.909	4.4706	13.2123	0.6975	7.8617	13.0048	5.428	7.8686	18.5626	-0.3218	7.6199	17.493	8.9169	7.6291	27.0514	6.5733	10.5738	26.8426	6.3972	10.7052	37.9981	-2.0716	15.1042	33.6326	19.4802	15.7315	35.4567	6.3351	14.8569	41.7432	-3.5654	11.585	37.0169	23.3438	10.2724	43.3651	11.6508	13.8443	53.9385	15.6767	8.8075
CB_S/2009.10.1	CB	0.0927	0.0619	0.0599	8.9549	-1.3024	4.6939	7.992	5.6117	5.0885	12.5779	0.6889	8.2489	12.5495	5.2756	8.584	19.116	-0.2154	8.0552	17.6301	9.1177	7.7843	27.2442	7.1635	11.6857	27.8937	7.4115	11.4649	38.0456	-0.2284	15.5498	34.0816	18.0589	15.5416	36.3925	5.9928	14.3106	42.2196	-3.0527	12.3092	36.9359	22.9341	10.7672	45.3353	12.9045	12.5483	55.0385	16.2991	6.1406
CB_S/2009.10.1	CB	-0.0486	0.0164	0.0047	8.9183	-1.4155	4.8656	7.9022	5.1407	4.9487	12.6223	0.3193	8.485	12.2944	4.842	8.5219	19.2171	-0.3029	7.9356	17.2502	9.2308	7.8802	27.6106	6.7865	11.6296	27.4847	6.9434	11.2579	38.2188	-0.4448	15.4331	33.7469	17.8441	15.8057	36.2468	5.7688	14.3615	42.3885	-3.023	11.9222	36.3757	22.6725	11.0821	43.1091	11.5572	12.9402	54.8986	15.9627	6.3814
COCHN_60	Cochin	0.0051	-0.0585	-0.0032	6.2489	-0.4086	4.543	6.3322	5.0005	4.6524	9.1477	1.3931	8.3461	10.0318	5.0561	8.4233	16.1601	0.626	8.5481	15.6597	8.4914	8.3249	23.3669	5.9786	11.7742	23.1464	6.5386	11.4779	32.0983	-0.0684	15.5158	30.3452	17.5055	14.9212	33.1004	8.607	14.429	37.9346	-3.3647	10.1246	33.3037	21.6721	10.4062	44.4611	12.5195	9.0041	49.4529	15.0693	5.263
COCHN_60	Cochin	0.0338	0.0912	0.0626	5.7929	0.3241	4.8411	6.0097	5.3809	4.6729	9.2528	1.3777	8.6309	9.5041	5.2665	8.4536	15.5852	0.8383	9.5623	15.3921	8.4916	9.2825	22.6966	5.6673	11.9831	22.3949	6.6147	11.899	31.9382	0.2207	16.2713	29.9491	17.7425	15.1944	32.9285	8.6093	15.1222	36.8949	-3.1764	10.7532	32.6675	22.0019	10.2385	43.9173	12.8753	10.3109	48.889	15.5667	4.8987
COCHZ_64	Pekin	0.0634	-0.0625	0.0433	7.996	-0.2446	5.6393	8.0362	5.4678	5.6493	10.6604	1.8239	9.5537	11.6446	5.1861	9.4182	17.765	0.9269	9.9494	17.2151	9.3216	9.9221	24.9664	6.0183	12.4306	24.7307	6.7854	12.2259	37.7528	-1.266	16.1202	34.2267	18.792	16.4797	36.8204	8.9968	15.8062	39.9294	-2.6644	12.0649	36.2894	22.0553	12.3434	47.5471	13.2268	8.7628	51.2329	14.9497	7.3699
COCHZ_64	Pekin	-0.0371	0.2094	-0.5337	7.9392	-0.3218	5.6325	7.8076	5.3352	5.7658	10.6952	1.654	9.7066	11.3842	5.2438	9.7006	17.6626	1.3977	10.3736	16.7839	9.3906	10.291	24.7402	6.6085	12.2593	24.3298	6.9058	11.9558	37.4604	-0.852	16.3032	33.4321	19.0701	16.4294	36.7756	9.8703	15.8572	39.903	-2.5818	13.3796	35.4555	22.4174	12.5986	47.3325	14.1671	8.5489	51.0232	14.6882	7.1685
GLAFY_S/1945.1.1	Gallus lafayetti	-0.0091	0.0768	-0.1764	8.802	-1.0026	2.9957	8.1133	4.6476	3.4014	13.0477	0.6666	6.0011	13.1166	5.2877	6.5163	19.8313	-0.3032	6.8566	18.2156	9.0969	7.1261	27.4856	6.512	10.9107	27.5422	6.9747	10.5886	37.3553	-0.6083	15.0456	33.4936	16.5855	15.5819	36.4899	7.3634	13.583	42.4295	-3.201	10.3421	37.3321	22.4278	9.3463	45.181	11.9279	11.3531	53.6167	14.9092	6.7953
GLAFY_S/1945.1.1	Gallus lafayetti	0.0627	0.021	0.0341	8.7985	-1.1818	2.9947	8.3204	4.5997	3.4008	12.9071	0.582	5.9406	13.2783	5.2453	6.7004	19.8837	0.16	7.2235	18.4015	9.0277	7.1639	27.0723	6.8894	10.423	27.4806	6.961	10.2884	37.1944	-0.3794	15.2584	33.5948	16.5754	15.6659	36.4771	7.3511	13.8432	42.6627	-3.419	10.6849	37.4257	22.5979	9.3226	45.1774	11.6026	10.6153	53.4425	14.5367	6.9751
GM_DW_S/1868.2.19.65	Game_hen	0.0369	-0.2259	-0.1258	10.3705	-1.0662	7.0935	9.535	6.1741	6.606	15.6973	1.199	11.4147	15.2885	6.2026	11.8673	22.9725	-0.1841	11.2958	20.8502	10.4749	11.108	31.0314	6.909	13.3277	30.9308	7.4728	13.7422	46.6122	-1.8002	15.2324	42.3282	21.3421	15.8217	44.6032	7.077	16.5321	47.6507	-2.531	12.17	42.8417	23.2998	11.0059	51.5474	12.7257	11.7027	60.9088	16.1672	5.3644
GM_DW_S/1868.2.19.65	Game_hen	-0.1292	0.0202	0.0243	10.47	-0.6558	7.279	9.1713	6.0107	7.2285	15.7984	1.6126	11.8767	15.2068	6.5466	11.6086	22.6131	0.2402	11.5078	20.636	10.5272	11.0965	30.5302	7.2507	12.9547	30.4458	7.8786	13.325	46.2105	-1.5568	15.3848	41.843	21.3087	15.8035	44.4477	7.3601	16.4781	47.4414	-2.5916	12.0929	43.1048	23.1786	10.8408	51.4612	12.5639	11.8434	61.2391	16.3747	4.9753
GPPOL_DW_S/1868.2.19.61	Polish	0.0373	0.176	0.0522	11.7573	-1.3184	2.8356	10.3602	6.557	3.366	24.1306	2.7117	9.7055	23.5237	9.8891	10.8009	26.496	-0.018	8.3577	24.4931	12.2824	8.8223	16.4928	4.4831	6.9931	16.4906	4.4881	6.9978	48.7839	-3.3278	17.5205	43.5761	24.9989	17.4897	48.3217	9.0043	26.7478	54.6347	-2.2899	11.2752	49.0186	26.4708	11.5455	55.0193	14.0169	13.3847	67.0419	17.9961	9.2375
GPPOL_DW_S/1868.2.19.61	Polish	0.0502	0.0239	-0.0117	11.6571	-1.3173	2.9618	10.8653	6.0011	2.9661	24.3911	2.4421	9.5427	23.4247	9.3601	10.7571	26.6365	-0.1828	8.2483	24.4149	11.8954	8.9369	16.5229	4.2046	6.8422	16.3873	4.3362	7.0452	48.9562	-3.4749	16.9154	43.6617	25.1235	16.6318	48.2349	8.8518	26.576	54.7468	-2.3339	11.2392	48.9843	26.2177	11.1182	54.9628	14.2275	13.2076	66.9142	17.784	9.1455
GSONN_S/1864.11.27.13	Gallus soneratii	0.006	-0.0074	0.1451	8.1627	-1.3599	4.4507	7.2389	5.0876	4.9594	11.8409	0.8372	9.2088	11.8086	5.1638	9.5247	18.9275	0.2645	10.16	17.5053	8.9777	10.0706	27.3857	6.5858	13.2651	27.3255	7.2181	13.2472	39.3947	-0.1348	17.6041	35.4385	19.0165	17.34	37.7689	7.558	16.2979	43.9784	-2.813	13.4253	38.0925	23.6681	12.1814	47.8359	13.0625	13.3546	54.8475	15.5855	8.5213
GSONN_S/1864.11.27.13	Gallus soneratii	0.0513	-0.0323	0.0105	8.3957	-1.5227	4.2416	7.264	5.0339	4.6398	12.0361	0.7334	9.2592	11.7096	4.9934	9.4768	18.9604	0.2432	9.9943	17.5475	8.8201	10.1461	27.2605	6.6122	12.7895	27.1997	7.1246	12.7035	39.4235	-0.6921	17.2244	35.3815	18.8278	17.2113	38.0469	7.9295	16.0775	44.1524	-3.1774	13.0987	38.1665	23.709	12.2175	47.8009	12.8972	13.0544	55.3429	15.3855	8.6089
GSONN_S/1975.105.13	Gallus soneratii	-0.0333	-0.0432	0.1411	8.1248	-1.4587	3.8462	6.7929	5.408	4.186	12.4028	0.7748	9.1658	12.1796	5.1227	9.0433	20.2402	-0.3546	9.1172	18.3196	9.8085	9.808	28.2176	6.8288	12.3765	27.5942	8.3014	12.1407	41.8276	-1.4238	17.7499	37.5483	21.1945	17.3037	39.4989	7.2351	17.5749	46.9755	-3.256	11.8793	40.8781	25.0554	12.3702	49.7849	13.6375	14.5605	58.5944	16.0602	8.0235
GSONN_S/1975.105.13	Gallus soneratii	-0.0193	-0.1806	0.011	8.2889	-1.6259	3.6503	7.251	5.558	3.648	12.5146	0.7069	8.998	12.1157	4.8236	8.7503	20.1081	0.0088	8.5994	18.3624	9.6783	9.2834	28.2802	6.9146	11.7515	27.7739	8.2899	11.2945	42.1288	-1.5043	17.4793	37.7652	21.0534	17.3039	39.643	6.8946	17.2356	46.8002	-3.1525	11.6653	40.8568	24.9801	12.5809	49.685	13.6272	14.232	58.3167	15.5105	7.8115
GSONN_S/1985.41.2	Gallus soneratii	-0.0517	-0.0966	0.0967	9.5937	-1.0939	6.0637	8.7737	5.7568	5.8069	13.7235	1.1947	10.0653	13.4929	5.5968	10.0077	21.153	-0.2012	9.4709	19.3994	10.202	9.4694	29.9161	7.8344	12.6154	30.0807	8.1238	12.5275	41.0932	0.0949	18.2242	36.4088	18.4813	18.6725	38.3714	6.8402	17.4859	45.599	-2.3508	14.456	40.4045	23.8525	14.0168	47.6103	13.1464	14.3059	58.6919	16.3965	7.6029
GSONN_S/1985.41.2	Gallus soneratii	-0.0871	-0.1764	-0.043	9.7085	-1.3983	5.3943	8.4001	5.3615	5.7401	13.6381	1.0042	9.8162	13.4075	5.4563	9.7603	21.093	-0.3093	9.2863	19.1062	10.0482	9.1663	29.8519	6.9949	12.3612	29.989	7.7108	12.4848	41.2654	0.1707	18.3142	36.3031	18.4292	18.2055	38.452	7.0451	17.4827	45.8403	-2.8949	14.5211	40.0375	23.9221	14.0866	47.8712	12.9127	14.6858	58.9942	16.1503	7.0616
HAUSH_113	Gallus gallus dom.	0.0477	0.1001	0.0136	6.429	0.8009	5.7746	7.327	5.0565	5.8276	14.3299	2.7594	11.0932	13.3838	5.5895	11.0343	23.4567	1.9521	12.2765	22.3944	10.4818	12.6701	31.9782	7.4741	14.8545	31.8912	8.5453	14.8862	47.189	-0.3692	19.1811	44.2208	21.3616	18.8039	45.7828	9.3533	17.9568	50.6962	-2.9525	14.4672	47.0958	25.9069	12.1317	61.6396	14.3893	8.1854	65.6154	17.2726	6.6604
HAUSH_113	Gallus gallus dom.	0.1937	0.072	-0.5322	6.6393	1.0471	5.5686	7.8992	5.7288	5.066	13.7111	2.6149	11.3294	14.1486	6.2118	10.9645	22.9324	1.4246	12.0063	22.2508	11.1491	12.3523	31.758	7.6088	14.1158	31.4525	9.0354	14.0217	46.5549	0.3262	19.4321	44.2803	22.1326	18.4684	46.1296	13.4549	17.3222	50.7754	-2.4753	14.6881	47.1309	26.3755	11.9208	61.6527	14.3234	8.312	65.3339	17.2898	6.7968
HLSEI_63	Holländisches Huhn	0.0238	0.0077	0.0069	7.8395	-1.6675	3.1646	7.5919	4.5248	3.5329	11.4336	-0.6205	7.9037	10.628	3.5456	7.7317	19.1291	-0.3366	7.7797	17.7325	8.5664	8.2685	25.9511	5.5635	10.7203	24.7483	6.5829	10.712	41.8593	-2.2512	15.3121	36.7115	21.355	15.1955	41.747	10.6784	16.0251	43.5218	-3.3841	12.4555	38.5223	23.1232	12.3107	51.8491	14.1198	9.1741	54.9395	15.8496	10.1678
HLSEI_63	Holländisches Huhn	0.1287	-0.2122	-0.1099	7.9249	-0.9349	3.6067	7.9063	4.4433	3.9011	11.2427	-0.1912	7.2677	10.8902	3.7724	7.2864	19.4631	-0.6249	7.92	18.0271	8.1155	8.7612	26.6829	5.5383	10.4542	25.3046	6.7623	9.3933	42.127	-2.5246	14.7837	37.5314	21.4084	14.8937	42.3195	9.3885	15.8465	43.9508	-3.6883	11.2292	39.0751	23.351	11.7646	51.7317	14.0311	9.3499	55.0393	15.925	9.9625
KULM_S/1952.3.51	Malay/Kulm	0.0636	-0.0949	-0.1539	11.0284	-2.2271	8.678	9.7558	5.7372	8.763	20.4254	0.0311	16.6669	19.447	6.7338	16.8589	28.9378	-0.7531	15.9569	26.3422	11.5148	15.6866	40.456	7.6994	19.1632	40.1315	9.4485	19.0292	57.1091	0.7831	25.2381	51.0528	23.9967	24.8277	55.5175	11.7965	22.981	64.7959	-3.7435	17.1659	56.8019	32.0987	16.8643	66.8483	16.8629	16.6997	80.5215	22.0284	8.7015
KULM_S/1952.3.51	Malay/Kulm	0.1467	-0.2078	0.2053	10.9763	-2.2671	8.4788	9.8556	5.267	8.6925	20.1909	-0.1256	16.4077	19.3757	6.7184	16.736	29.3644	-1.3931	15.3982	26.3706	11.5504	16.0136	39.8003	8.3686	19.0405	39.9524	9.6599	18.8817	56.7212	1.2305	25.2218	50.8001	24.2536	25.0846	55.1567	11.6394	23.0268	64.8742	-3.7169	17.0651	56.1695	32.0342	16.855	66.8096	17.0338	16.4035	80.5919	21.9871	8.5889
LEGHN_7	Leghorn	0.1422	-0.0518	0.1844	10.0379	-1.2105	7.0177	9.4015	4.4728	7.4106	17.5208	1.1365	13.9721	17.3572	4.6243	13.3615	27.4683	-0.1454	13.8829	26.3718	10.3186	13.7941	37.8932	6.0512	15.5713	37.2585	8.6935	15.5329	53.8616	-1.8171	19.3591	49.4886	22.4711	18.9738	52.6945	10.3142	17.3178	57.6168	-4.5082	14.7263	52.8044	27.15	13.9454	68.4299	13.4747	10.4425	75.3832	17.7983	6.4184
LEGHN_7	Leghorn	-0.0015	-0.1512	0.2447	10.0057	-1.2967	9.7866	9.6784	5.2853	7.4348	16.9885	1.2428	13.7723	17.1233	5.7097	13.2529	27.103	-0.2046	14.0535	26.2557	11.2406	13.6625	38.1702	6.9404	15.8984	37.5636	9.0257	16.0595	53.3527	-1.3918	19.0972	49.2193	23.3106	19.0371	52.4175	11.5201	17.4731	57.5738	-4.2508	15.2687	52.9252	27.9315	13.6725	68.0925	14.7972	10.4505	74.7969	18.4376	6.696
LEGHN_S/1999.43.36	Leghorn	-0.1039	0.1658	-0.049	9.7042	-1.0431	6.0581	8.5311	5.9688	5.9152	14.5958	1.4461	10.7914	14.2005	6.0583	10.5006	22.8655	0.4565	10.6228	21.1284	10.843	10.7049	31.9143	8.4072	13.6022	31.8732	9.4054	13.3679	46.2675	-0.2812	17.044	41.7212	21.6279	16.7744	44.4971	8.3251	17.5325	48.7395	-2.2751	13.5821	43.7009	24.6948	13.1095	51.7967	13.2405	12.4531	64.0642	16.9568	8.7539
LEGHN_S/1999.43.36	Leghorn	0.0715	0.1313	-0.0492	9.8842	-1.174	6.1084	8.7741	5.497	6.7064	14.887	1.2035	10.892	14.4491	5.9747	10.7981	22.9199	0.4664	10.6977	21.3764	10.5796	11.0208	31.7928	8.2536	13.7112	31.5272	9.4226	13.4397	46.4603	-0.469	17.058	42.2312	21.6971	17.2073	44.9531	8.6297	18.0367	48.5976	-2.2812	14.127	43.8631	24.4009	13.5433	51.8888	12.9252	12.3953	64.2911	16.5541	9.0021
LEGHN_S/1999.43.56	Leghorn	0.0224	-0.0396	0.1018	10.5447	-0.796	7.8427	9.5612	6.3257	7.8202	17.4534	1.7764	13.517	16.2525	7.2539	13.5075	26.0198	0.8334	14.1599	24.3543	12.1305	13.9732	36.8658	8.5873	17.1408	36.9623	9.9478	17.3159	51.0975	1.8901	21.0002	47.8556	21.7372	20.9427	48.1485	8.1359	20.5236	54.751	-1.9428	15.7394	49.7786	26.4352	15.7806	56.0723	14.1252	15.1631	71.2387	18.8728	7.722
LEGHN_S/1999.43.56	Leghorn	0.0002	0.2289	0.1783	10.7847	-0.9545	7.6594	9.7297	6.2083	7.5019	17.1323	1.981	13.6387	16.1747	7.2331	13.3474	26.2941	0.4924	13.5663	24.2071	11.593	13.949	37.229	8.8532	17.5255	37.3546	9.5952	17.58	51.4809	1.7681	20.8759	47.4086	21.1335	21.0658	50.5255	10.4395	20.051	54.9719	-1.9439	15.4781	49.4882	25.9548	16.2731	55.8677	14.0517	14.4499	71.333	18.6863	7.5502
LRG_S/1900.7.6.20	Gallus gallus dom.	-0.0471	-0.0136	-0.1619	12.9007	-0.5885	6.8809	11.9468	8.0838	6.6153	18.3668	2.2141	11.7137	18.8721	8.3626	12.3536	30.5478	1.4927	12.4116	28.9497	14.0264	11.9658	42.2935	9.5642	16.5461	41.6855	11.8951	16.0838	59.1652	0.0696	21.563	55.5953	28.864	19.4978	58.5948	12.2626	23.843	62.2548	-3.3385	17.8686	56.1416	31.3694	14.0667	69.3485	16.7476	17.1408	83.7441	22.3605	10.1851
LRG_S/1900.7.6.20	Gallus gallus dom.	0.0038	-0.1723	-0.1025	13.0197	-0.6846	6.8032	12.0136	7.8421	6.5764	18.1694	2.1639	11.6995	19.0268	8.2275	12.0846	30.85	1.2318	12.3759	28.7477	13.9918	11.6018	42.3209	9.6974	16.1815	41.8951	11.7359	15.9964	59.9188	-0.3257	21.6992	55.4305	29.1883	19.3382	58.6512	12.2235	23.8724	62.1508	-3.1739	18.2636	56.0428	31.2667	14.1669	69.5619	16.7403	16.4887	84.5483	21.9789	10.1346
NN_S/1859.9.6.347	Gallus gallus dom.	0.172	0.078	0.1484	7.1108	-1.4065	3.992	6.5412	4.4466	4.0579	11.951	0.5943	8.0555	11.811	5.1919	8.2737	19.9789	-0.4984	7.6522	18.3257	9.4157	7.6396	28.0297	6.3399	10.5418	27.2744	7.8397	10.2782	40.0345	-0.982	16.4471	35.6562	20.2799	15.7275	39.0519	7.2938	16.1831	44.4244	-2.7849	12.6518	38.1769	23.0934	12.1107	46.1164	12.5552	11.6779	57.5818	16.114	7.3935
NN_S/1859.9.6.347	Gallus gallus dom.	-0.071	-0.0375	-0.0021	7.048	-1.6089	3.7814	6.4638	4.716	3.8075	12.0014	0.4817	8.1717	11.7474	5.192	7.9733	19.6175	-0.6007	7.5517	18.2235	9.38	7.577	27.9463	6.1664	10.1008	27.3666	7.3183	9.9677	39.5393	-1.0758	16.1518	35.4477	20.0837	15.7185	38.1295	7.1714	16.923	44.0416	-2.8683	12.5224	38.303	22.9216	11.0965	46.3238	12.3216	11.2262	58.0559	16.1722	7.216
NN_S/2001.50.116	Gallus gallus dom.	0.0246	-0.0463	0.1118	10.2062	-1.2651	7.0098	8.6235	5.9436	7.1994	16.4012	0.9224	13.4781	15.5176	6.393	13.252	25.9096	-0.2447	13.1224	23.7916	11.7302	13.1748	36.7316	7.9005	16.912	36.537	9.1935	16.8155	54.3335	-2.0261	18.5696	48.5393	24.8845	20.053	52.598	9.2561	21.1701	55.6167	-3.4553	15.432	50.1167	28.4563	15.673	59.3414	14.0014	16.1789	73.6163	19.1743	9.7553
NN_S/2001.50.116	Gallus gallus dom.	0.1523	-0.1	0.0998	10.0742	-1.4404	6.9929	8.6289	6.2377	16.2412	15.9848	1.3233	13.2456	15.6343	6.8535	12.9817	25.7721	0.0251	12.9493	23.673	12.1487	12.7237	36.3667	7.9993	16.468	36.4742	8.99	16.4442	54.3026	-1.6206	19.0594	48.3495	25.1595	19.552	52.4654	9.0091	20.8791	55.5695	-3.2059	15.9572	49.4991	28.7084	14.5847	59.4015	14.4667	15.6629	73.7126	18.6133	9.8308
NN_ZH	Gallus gallus dom.	0.0398	-0.1619	0.2477	9.3532	0.4603	4.8722	9.9491	4.5086	5.6925	15.21	1.8248	11.2701	18.1899	5.1377	12.0958	23.6033	-0.1703	10.9926	23.0412	9.5673	11.1295	34.212	7.0963	15.2856	33.9323	8.0505	15.2771	46.616	0.8369	17.9594	44.6259	19.7678	17.7077	46.1619	9.1774	17.4885	50.8455	-3.2164	11.3927	46.2744	26.1033	10.1568	62.2117	16.5068	8.8467	67.7302	19.8158	6.5119
NN_ZH	Gallus gallus dom.	-0.1089	-0.0023	-0.1862	7.2341	-0.5413	5.3522	7.116	2.4678	4.2512	15.0333	0.5052	10.9867	18.3749	5.4468	11.8061	22.6567	-0.632	11.0245	22.7661	10.3288	11.1821	34.1469	6.9516	15.0505	33.7279	8.1636	14.9373	46.1121	1.1349	18.1856	44.5772	19.5757	17.6451	46.4746	10.6705	17.2737	50.1359	-3.0005	11.7264	46.288	25.9494	10.683	62.2928	15.2915	9.3465	67.7578	19.8492	6.5812
NN_ZH	Gallus gallus dom.	-0.0113	-0.2167	0.0816	7.9852	0.7585	4.7741	8.4301	3.0354	4.6411	14.7315	0.5368	11.0345	17.8469	6.1177	11.7495	23.2216	-0.7054	11.0086	22.6197	10.109	11.7383	34.2248	7.538	15.0809	33.5649	8.5236	14.8688	46.2859	1.1208	17.9922	44.3281	20.1292	17.6609	46.3064	10.3724	17.4541	50.935	-3.4083	11.9062	45.8504	26.2504	9.7007	62.047	16.6059	9.2627	67.5945	20.1314	6.9398
NN_ZH	Gallus gallus dom.	0.1025	0.0456	0.217	7.3408	-0.9084	5.7043	8.0043	4.6458	4.9979	14.3774	1.729	10.97	17.7877	5.8994	11.8441	23.1847	-0.2214	10.9789	22.9362	10.2866	11.5381	34.2967	7.9973	14.4376	33.6372	8.9792	14.2317	46.2642	1.3103	18.1942	44.0566	20.2959	17.7915	46.4017	11.8811	17.3663	50.7428	-3.1032	11.3657	46.2579	26.3261	10.2444	56.6445	14.327	11.2789	67.5984	19.8613	7.0093
PEHAM_DW_S/1868.2.19.57	Hamburgh	0.0151	-0.1227	-0.3909	8.4026	-1.3728	5.1262	7.1427	5.8407	4.8673	12.136	0.7991	9.4485	11.3269	5.8406	9.414	20.5444	-0.6123	9.299	18.3675	10.4613	9.2512	26.9373	6.5933	12.3453	26.7298	8.0498	12.2188	40.8298	0.6091	16.9813	36.7713	19.5899	17.3596	36.6297	6.652	16.2854	45.8111	-2.3758	12.7054	40.5502	25.0097	10.9906	48.608	13.693	12.9652	59.9192	16.8277	6.995
PEHAM_DW_S/1868.2.19.57	Hamburgh	0.0523	0.1278	0.0678	8.4056	-1.3004	4.9323	7.1694	5.7396	5.1301	12.2563	0.9434	9.6222	11.6679	5.91	9.3853	20.3446	-0.3216	9.3936	18.5537	10.6037	9.6024	27.3606	6.3	12.7541	26.9494	8.1615	12.3681	41.096	0.4537	17.082	36.9651	19.4016	17.3485	36.8689	6.7513	16.6793	46.0645	-2.6295	12.0922	40.6181	24.673	11.5999	48.6126	13.1272	12.6659	59.9265	16.8968	7.1253
PIM_Bh_1	Appenzeller Barthuhn	0.0352	0.0798	-0.0888	10.1477	2.3889	7.5253	10.6181	3.4005	6.9918	14.0633	4.3608	11.6218	14.9755	3.2012	11.2536	22.5416	2.1816	13.0299	21.5331	8.2141	12.2818	27.6769	3.375	14.4746	27.1302	6.2327	14.441	46.6753	2.6049	20.8691	44.4576	16.7712	19.9371	44.3112	8.2046	20.1546	51.0227	-2.1331	12.4321	46.0949	22.1354	12.5584	58.83	11.5502	13.9646	67.83	13.4316	4.6267
PIM_Bh_2	Appenzeller Barthuhn	0.2196	-0.2309	0.181	10.9073	2.2526	7.0888	11.0041	3.4255	6.8727	14.8497	4.3544	11.9255	16.2928	3.572	11.8338	23.1707	2.1062	11.6579	21.9285	7.6613	11.6678	28.0991	4.3381	13.7087	27.6482	6.1521	13.8333	47.9661	4.5261	20.5091	44.4932	17.567	19.8283	45.7786	9.6983	19.9931	51.8092	0.1474	14.8719	47.105	23.1286	14.772	56.9131	12.7916	15.1148	68.0808	13.5365	5.687
PIM_Bh_3	Appenzeller Barthuhn	-0.144	-0.0366	0.0812	11.3389	1.5734	7.5371	11.3437	3.3769	6.8873	14.7935	4.2584	12.5658	14.8087	2.3961	11.208	24.1145	1.0929	11.7622	23.3849	7.3861	12.0855	28.8044	3.5165	15.2815	28.7859	6.2985	15.5796	47.1345	2.1682	20.8709	44.003	16.5437	20.8124	44.4937	7.3532	21.4325	52.7971	-2.3489	12.3361	48.0174	21.7728	12.2006	58.7905	11.5118	15.5612	69.546	13.0378	8.6768
PIM_Bh_4	Appenzeller Barthuhn	0.1365	0.1728	-0.0184	11.9589	2.3197	7.9215	12.1512	3.6493	7.6169	15.7307	4.2721	12.4394	17.3261	3.5822	12.7683	26.3642	2.8484	13.4402	25.646	8.3792	12.7939	31.336	3.9014	14.7057	30.7527	6.9078	14.5141	50.2143	3.6337	20.2457	47.8783	16.9455	18.1145	47.6383	8.6308	19.2724	54.6902	-1.4878	12.1545	49.5078	21.4982	11.8193	61.68	11.9628	12.3887	69.3002	13.3562	6.9092
PIM_Sh_1	Schweizer Huhn	0.0214	-0.0298	-0.1644	12.5161	1.9395	8.0136	12.8676	3.4482	7.9931	14.7964	3.6538	11.5696	17.4005	3.6067	12.8	25.9676	1.8942	12.4769	25.1939	8.7693	11.7013	29.9562	4.1818	13.628	29.709	6.3428	13.6111	53.2346	-0.7474	17.5984	49.4583	18.9394	18.6975	50.268	8.3462	20.1235	55.4318	-3.8067	11.8577	51.9619	22.6102	12.6823	62.2382	10.6037	14.5544	73.7188	12.5247	7.8237
PIM_Sh_2	Schweizer Huhn	0.1764	-0.0053	0.0003	12.0798	3.1379	8.3877	12.3363	4.0129	7.6085	14.9506	4.3709	12.1475	16.585	3.776	12.6495	27.2263	2.8886	12.8909	26.4629	9.4582	12.3651	32.584	4.2235	14.1071	32.3996	6.7482	14.142	55.2026	0.8827	19.8939	52.5392	20.0542	18.4377	53.1414	9.7787	20.5566	58.4482	-3.484	11.4277	54.3318	23.025	12.7475	67.7421	11.0867	14.8808	75.9608	12.1166	6.9445
PIM_Sh_3	Schweizer Huhn	-0.034	-0.0519	-0.2112	11.6912	1.7777	7.7619	12.1937	3.354	7.7858	15.8435	3.6836	11.9591	16.7263	3.4052	11.9349	26.4532	0.7181	11.4556	25.3255	8.0702	12.328	33.4321	3.646	14.4546	33.4418	6.4815	14.6662	53.1661	0.1862	18.9596	49.7912	18.8538	19.5896	49.5286	8.018	20.0793	55.3857	-3.8939	10.4566	50.4165	21.6171	10.7344	62.7135	10.5263	14.4113	73.6641	11.7475	5.768
PIM_Sh_4	Schweizer Huhn	0.2008	-0.132	-0.1565	12.93	3.1866	9.4332	13.3272	4.2999	8.9597	16.8908	4.8464	14.0204	17.9099	3.6021	13.8496	31.0477	2.6604	14.1517	30.5018	9.3086	13.8796	34.5429	4.4472	14.4518	34.1714	6.55	14.9801	60.2613	4.1966	20.6227	59.525	17.5344	19.8731	59.5402	9.606	19.6745	65.1322	-0.8761	10.1432	62.3462	22.6397	11.8906	72.3471	10.9852	13.2341	84.6818	12.9605	4.6231
PIM_Sph_1	Appenzeller Spitzhaubenhuhn	0.1747	0.2855	-0.1706	11.029	2.3479	5.0171	11.3748	2.3919	4.6341	22.9206	1.2906	9.5023	23.4162	8.2351	9.5539	25.6266	0.6425	8.3935	25.118	8.7172	7.4803	16.2002	2.677	6.9198	16.6283	4.0577	6.6561	50.8318	1.5577	17.4093	47.4478	15.9745	16.4312	47.6102	8.2209	18.3439	53.9792	-1.1594	10.4302	50.7681	19.5835	8.9387	58.9003	9.353	11.1744	69.5821	11.4703	6.7224
PIM_Sph_2	Appenzeller Spitzhaubenhuhn	0.1558	-0.0804	-0.0181	9.7788	4.3005	5.5942	11.1223	3.0052	4.5644	21.303	4.9936	11.27	20.8251	6.8483	10.9788	23.9155	4.537	10.6244	24.2042	7.651	10.0443	14.1333	3.9353	8.2564	14.4635	4.928	8.6957	48.7365	2.0132	17.769	47.3368	16.9945	16.1065	45.6563	8.3413	17.7954	51.9203	-0.843	10.7302	49.8927	19.5825	9.6647	58.8739	9.6227	12.4921	69.603	11.262	8.0395
PIM_Sph_3	Appenzeller Spitzhaubenhuhn	0.2663	0.2452	-0.0725	11.1598	2.283	6.6227	11.1601	2.7976	6.3913	22.6249	4.905	11.858	21.9862	9.1782	12.3695	26.1516	3.7134	10.6042	24.9311	8.9167	10.3299	15.3239	3.8616	9.3259	15.0291	4.6752	9.2574	50.8694	0.9209	17.3627	48.4401	16.7447	16.7343	48.3039	7.9706	18.9308	53.3821	-1.5359	10.4979	50.4914	19.5333	10.0518	59.0939	9.0454	11.8408	68.2167	10.2675	6.1007
PIM_Sph_4	Appenzeller Spitzhaubenhuhn	0.107	0.0022	-0.1756	11.1314	3.3215	5.7579	10.9489	2.812	5.5833	22.9591	3.3821	11.6557	22.257	5.9282	10.1243	26.5548	1.512	9.3218	24.9677	8.4985	8.9189	15.7435	3.248	8.4404	15.2017	4.8325	7.9411	49.6054	1.8875	17.2342	46.5759	16.8161	17.065	46.5181	8.7932	18.1753	52.8051	-0.575	10.7715	49.3088	19.9392	9.9897	57.7547	9.8419	11.7513	69.1196	12.2712	6.6442
PIM_Sph_5	Appenzeller Spitzhaubenhuhn	-0.1357	-0.0285	-0.0845	10.3645	2.4443	6.2504	11.3237	2.508	5.8048	22.7554	1.4944	11.0935	21.9968	6.5297	11.3418	26.5212	1.2021	8.7741	25.6317	8.8062	9.2703	16.6627	2.4189	8.1447	16.9638	3.5598	8.3557	51.0027	0.6461	16.6862	46.7698	15.1536	17.6985	47.7917	7.1305	18.0079	53.9881	-1.3325	9.8413	50.2935	19.5601	10.095	59.3926	9.0731	11.7809	70.3563	14.8499	1.8735
PIM_Sph_6	Appenzeller Spitzhaubenhuhn	-0.1278	0.1658	0.2022	8.8063	2.9374	7.3684	9.2837	2.5854	6.7574	21.4105	4.6422	13.486	20.9815	4.7236	13.2525	24.0826	2.5895	12.0691	22.9636	7.5238	11.3652	12.6738	3.0306	10.0792	12.6361	3.8961	10.0911	45.18	0.5551	19.1283	42.3813	16.7683	18.5057	42.2507	7.168	18.5802	50.2741	-2.84	11.9001	46.3437	20.1454	11.3919	56.2858	9.7765	12.9904	63.8902	10.873	8.5366
PIM_Sph_7	Appenzeller Spitzhaubenhuhn	0.1781	0.1826	0.411	8.7103	3.4962	5.8204	8.9792	2.8513	5.5292	18.2734	5.3359	11.6521	18.2076	4.8975	12.1377	21.5539	2.7865	11.3966	21.4309	8.1758	10.9782	10.9011	3.6545	8.4417	10.9899	3.7525	8.4605	44.0081	0.4023	17.4509	41.7679	18.2465	16.9687	41.4654	8.2101	18.2112	47.7145	-1.4908	10.0571	43.8399	20.2424	9.6413	53.7216	10.6617	12.0788	61.6806	10.8459	7.8976
POL_DW_S/1952.2.114	Polish	-0.027	-0.0507	-0.1148	10.2685	-1.9381	5.3393	8.5022	5.4153	5.4713	17.348	2.9207	11.6107	16.7002	6.7312	11.5768	23.5201	-0.073	10.488	21.3834	12.2815	10.1371	13.3541	3.6925	9.413	13.1602	4.2261	9.4554	44.7251	-1.9193	17.0268	38.5278	22.338	16.9363	43.4549	9.5815	24.7307	51.6901	-0.8918	11.89	46.7367	24.6589	11.4942	50.8102	12.7134	12.1795	62.1279	16.4211	7.3485
POL_DW_S/1952.2.114	Polish	-0.0284	-0.0387	0.0717	10.1214	-2.035	5.3589	8.0738	5.0134	5.4735	16.9018	3.0052	11.312	16.7103	6.7857	11.2617	23.5892	-0.4286	9.7184	21.2319	12.5545	9.7465	13.1378	3.8588	10.3358	13.1243	3.8887	10.3464	44.8569	-1.9962	16.568	38.2735	22.3538	17.506	43.3781	9.3127	25.0007	51.1406	-0.7285	11.3761	46.3111	24.8155	11.6116	50.8367	12.9863	11.9035	62.1191	16.8823	7.6445
RFJ_CH_1_f	Gallus gallus	-0.1038	-0.3851	0.1186	11.5386	-0.0303	6.9959	10.1065	4.6897	6.5725	14.5021	1.6038	10.6901	13.7178	4.7914	10.6184	22.7505	1.3352	11.3822	19.9448	8.7766	11.2516	29.4625	4.5303	13.6249	29.1923	6.2748	13.2067	42.6019	2.0144	17.7609	37.2981	18.094	18.2847	40.5597	8.2056	17.2044	46.7536	-0.852	13.3492	39.736	22.6472	14.6458	52.4574	11.3419	11.6465	57.9342	12.5405	6.085
RFJ_CH_1_f	Gallus gallus	-0.1018	-0.1711	0.3769	11.5684	0.3501	7.0654	10.1553	5.0315	6.7025	14.0991	2.2845	10.6609	13.5945	5.0746	10.654	22.4067	2.1272	11.5655	20.0707	8.369	11.3582	29.3369	5.0292	14.3257	29.0352	6.3999	13.8185	42.0924	2.495	17.8617	37.5478	17.6714	18.5399	40.1171	8.1798	17.6555	46.3824	-0.7422	13.7177	40.0266	22.5574	14.3362	52.7229	11.332	11.1708	57.0298	14.5408	7.4459
RFJ_CH_10_m	Gallus gallus	0.2612	0.0061	-0.1958	11.2137	0.4755	7.2341	10.2669	3.971	6.9259	15.6269	0.8952	8.4906	15.3268	3.7597	8.7817	23.3168	1.6713	9.8832	21.7517	7.6548	10.0875	31.143	6.09	13.5733	30.8723	7.4556	13.4237	47.0921	0.2426	15.0396	40.8737	18.7392	15.91	44.5835	9.8031	17.5692	48.1688	-0.6158	12.9476	39.1778	26.4459	7.8047	50.5524	15.1181	12.7637	63.3714	14.2635	1.4988
RFJ_CH_10_m	Gallus gallus	0.4361	0.1469	-0.0193	10.9442	0.3464	7.2685	10.0774	4.0324	7.2949	15.9679	1.6125	8.8657	15.2218	2.9353	9.6	23.6082	0.886	10.2315	22.0782	7.2221	10.4574	31.2113	5.4823	13.7312	31.0007	6.4768	13.5513	47.2499	-0.4888	17.6577	41.4635	22.1222	17.5805	44.208	8.4157	18.2421	49.6063	-2.1061	13.4902	43.1901	24.3645	12.2	57.1818	12.0018	12.215	60.7645	14.5548	8.1517
RFJ_CH_2_f	Gallus gallus	0.0519	0.0978	0.0886	10.0725	-0.4549	6.1793	8.9645	4.0839	5.9767	13.7288	0.1693	7.3698	13.2729	1.763	7.7245	20.2159	0.9525	11.2635	18.1327	6.6774	11.2131	27.5362	4.1664	11.8447	27.5633	5.1211	11.7594	37.999	1.8345	18.414	34.3143	16.306	18.2437	35.8111	5.7621	16.8938	44.5101	-1.6471	12.6989	38.0949	22.3842	11.7345	50.8468	10.4126	11.1578	51.8596	12.8512	8.459
RFJ_CH_2_f	Gallus gallus	0.2886	0.0741	0.1965	10.3079	-0.2552	6.4158	9.1197	3.7727	6.197	13.3435	1.5888	10.1069	13.0442	3.7446	9.8766	18.9641	2.1236	10.5252	18.0843	5.5765	11.0107	27.4981	4.002	12.8007	27.4578	4.6369	12.8367	37.6586	2.0677	18.4441	34.6115	14.7573	18.0206	36.7449	6.3805	17.0451	44.769	-1.9927	12.4016	38.2987	22.0751	11.7559	51.1118	9.9891	11.1946	52.2131	12.6551	8.3598
RFJ_CH_3_f	Gallus gallus	-0.0641	-0.0181	0.0948	10.2082	-0.5481	8.1678	9.1587	3.345	7.9169	13.5592	1.7831	11.204	13.256	1.5963	9.6489	19.0651	2.1785	11.1692	18.5604	4.6757	10.6272	27.1033	3.5455	12.8771	27.0064	4.6165	12.8614	36.5005	2.4809	16.6376	33.1979	13.0199	17.3009	35.5717	6.1933	17.8157	42.6873	-1.3023	13.0727	38.0168	20.3205	11.3299	49.2551	9.5657	13.3542	51.1994	11.632	8.8126
RFJ_CH_3_f	Gallus gallus	-0.0421	-0.0359	-0.0016	10.4503	-0.7243	7.9071	9.2086	2.873	7.8235	14.1701	-0.1267	8.9731	13.6337	1.4833	9.1123	18.9985	2.177	11.0704	18.4399	4.9366	11.1099	27.485	3.6677	12.6214	27.298	4.5521	12.5825	36.9953	1.5696	17.4264	33.2357	12.891	16.799	35.8792	5.9884	17.2612	43.8072	-2.0292	13.4452	37.6736	20.6775	11.5797	49.1988	9.1432	13.031	51.6586	11.8926	9.1164
RFJ_CH_4_f	Gallus gallus	0.3306	-0.0454	0.4529	9.0661	-0.2507	5.2756	8.0961	2.5576	4.9598	13.9808	1.1104	7.1763	13.3818	2.6624	7.3369	18.8418	2.0684	9.3502	17.6306	6.1968	9.5025	26.5386	5.0709	12.0144	26.3731	6.0982	11.669	36.4194	3.0121	14.911	34.5942	16.2761	13.3197	36.7277	8.1867	15.8135	42.1802	-1.3975	12.2214	37.2301	22.5265	8.6387	47.3757	10.2023	11.5624	51.3533	12.4747	7.0207
RFJ_CH_4_f	Gallus gallus	0.2851	0.0289	0.2781	9.45	-0.6374	5.521	7.8996	2.6349	5.8738	13.8648	0.4039	7.3888	13.2633	1.9112	7.6622	18.1972	2.664	9.0659	17.3198	5.0166	8.9882	26.3649	4.6819	11.3906	26.1279	5.614	11.264	37.6636	2.6974	15.1355	34.0689	16.4114	13.9513	36.7708	8.3218	15.5143	41.7195	-0.7513	12.7623	36.9478	22.8633	8.5953	47.4289	10.2617	11.6831	51.4426	12.6788	6.9564
RFJ_CH_5_f	Gallus gallus	-0.0453	-0.2863	0.1499	9.3569	-0.0558	5.5227	7.6692	3.347	5.4298	13.3355	0.5535	7.6687	12.4858	1.9813	8.0702	18.0122	2.0283	9.838	16.9283	5.9616	9.4882	24.9245	4.5109	11.9734	24.6694	5.3572	11.8197	36.566	3.2533	16.1956	32.9843	15.1825	15.6288	35.1168	7.7888	17.1861	42.2419	-1.5716	10.3483	35.7597	21.5513	9.1807	44.8815	14.2791	10.1631	50.8851	12.2565	7.9625
RFJ_CH_5_f	Gallus gallus	-0.1085	-0.1347	0.1681	9.0368	0.1924	5.5644	7.4572	3.1921	5.4835	13.6805	1.0807	7.666	12.5219	2.3156	7.8934	17.6412	2.444	9.8894	16.6656	6.3398	9.7295	25.1791	4.7537	12.6648	24.9411	5.975	12.2173	36.2726	3.1485	16.403	33.3118	15.9473	15.3075	35.3991	7.8595	16.774	42.6471	-1.8987	10.6697	35.7033	21.9503	9.3275	46.9695	10.9762	12.0972	50.5818	11.9784	8.1857
RFJ_CH_6_m	Gallus gallus	0.0933	0.3002	-0.0631	10.6902	0.7715	6.8211	9.6907	4.1887	6.6236	14.9266	2.788	8.7423	14.3697	3.3786	9.6734	22.7319	3.4132	11.6178	21.7063	7.9587	11.6873	30.9793	6.0508	13.9027	30.8844	7.5889	13.9141	47.1472	1.26	18.6265	42.0387	22.22	16.6078	44.8106	10.3337	18.5881	49.9242	-1.5863	14.4566	43.1661	25.6785	12.1599	56.631	12.2653	13.4353	61.4362	14.7244	8.6356
RFJ_CH_6_m	Gallus gallus	0.1396	0.3883	-0.0053	10.7385	0.5568	6.6917	9.9463	4.394	6.7924	14.9836	2.9114	9.3745	14.6062	4.9261	9.0881	22.996	3.3216	12.1718	21.8555	8.3845	11.6786	30.9601	6.4594	13.7675	30.7166	7.6059	13.6727	46.0479	2.3954	18.2444	41.8349	21.0179	16.5254	45.1159	11.4535	18.0481	49.6284	-1.2224	14.5088	42.9782	24.8581	12.0307	56.6722	12.1257	13.2497	61.8006	14.1441	8.802
RFJ_CH_7_m	Gallus gallus	0.019	-0.0243	-0.0027	11.0327	-0.079	6.2216	9.4061	3.1955	6.0918	16.3083	1.9013	8.2492	15.0662	4.2046	7.9913	21.2649	1.7673	10.5224	20.1658	5.9865	10.3066	29.0576	4.4157	11.6222	28.8343	5.822	11.6756	44.3838	-1.0272	15.6147	37.8287	17.69	16.4337	42.4554	7.6009	17.0916	47.1153	-2.3718	11.3123	41.4031	22.4114	10.7351	52.4246	9.5212	13.4361	55.1522	11.7648	9.144
RFJ_CH_7_m	Gallus gallus	-0.0034	0.0045	0.2118	10.7791	-0.5103	6.4425	9.2288	3.0167	6.16	16.6792	0.6214	8.7611	15.2904	2.3747	8.9325	21.8291	1.1644	10.7381	20.3638	6.6277	10.9168	29.1096	4.8023	11.8089	28.7906	5.9069	11.7634	44.7096	-1.1679	16.1224	37.8147	17.7699	16.2212	42.516	8.0728	17.2266	47.1148	-2.2161	11.299	40.9324	22.1398	10.6573	52.9551	9.9933	13.0647	58.5522	14.1465	4.1853
RFJ_CH_8_m	Gallus gallus	0.0936	0.3813	-0.1876	10.222	0.3403	5.1389	9.1231	3.6303	5.272	16.0107	2.0562	7.3686	15.1989	4.6666	7.3189	21.2465	1.716	7.5054	19.3636	6.4118	8.7711	28.6806	5.5324	11.1677	28.1893	6.9268	11.2225	41.2358	0.8475	16.3726	37.5298	17.9208	14.5958	39.495	7.6956	16.6612	44.6795	-1.902	12.269	38.5035	22.3114	12.1787	50.4577	10.235	12.2482	57.4323	11.549	6.6213
RFJ_CH_8_m	Gallus gallus	0.352	0.3033	-0.6418	10.132	0.3115	5.1644	9.3101	2.934	4.878	15.9654	1.909	7.5577	15.4172	4.5361	7.1463	20.3557	2.5359	9.1429	19.4679	6.5083	8.5436	28.6011	5.1222	11.0715	27.746	6.4278	11.0487	40.3379	1.6805	15.1505	37.8011	17.8868	13.8962	39.6944	7.8697	16.3351	43.6094	-1.1261	11.5045	35.1583	24.554	7.0753	44.5432	13.8954	11.9361	53.0859	12.2145	9.6887
RFJ_CH_9_m	Gallus gallus	0.3838	0.283	0.6719	11.3635	0.1517	7.2155	10.3739	3.3521	7.6853	17.1525	0.7705	10.5361	16.344	2.5438	11.3265	23.097	2.7982	12.6019	22.7333	5.8396	12.174	32.1805	5.7205	14.7977	31.6256	7.4123	14.8537	47.7596	1.3823	18.5459	43.8987	18.8246	18.217	46.556	9.0379	19.0539	50.8199	-2.0325	14.0114	44.1903	22.1907	15.5414	56.5466	10.4887	14.935	63.3989	14.7081	9.2257
RFJ_CH_9_m	Gallus gallus	0.0957	0.318	0.7984	11.1657	-0.129	7.7165	10.2597	3.686	7.6681	17.3326	0.6984	10.2249	16.7498	2.8577	10.8403	24.8644	0.1702	11.0409	22.9395	6.2294	11.8688	32.1414	4.772	14.9947	31.7558	6.046	14.8433	47.5836	1.1947	18.5228	43.8173	18.7342	16.98	46.5804	8.672	19.7759	50.894	-1.6698	13.841	44.4766	21.1189	15.0736	56.8574	10.7611	14.5456	60.8081	13.6912	9.6366
RJF_173	Gallus gallus	0.0946	0.0091	0.1604	8.4919	0.2469	5.3412	9.0255	6.052	5.4089	10.8992	1.7039	8.2267	11.7882	5.3692	8.3884	18.1811	0.9554	8.5725	18.0113	9.1024	8.8715	25.3024	6.0233	10.3883	25.0969	6.4039	10.3975	35.8921	-0.2974	15.8533	34.0138	17.9614	15.6251	36.1433	8.2241	14.5728	40.3739	-2.6094	11.1744	37.1086	21.9715	9.9231	43.6258	12.7044	12.0751	50.7168	14.4206	7.943
RJF_173	Gallus gallus	0.0772	-0.0249	0.0138	8.6783	0.0166	5.1526	9.1854	6.0772	5.2658	10.651	1.764	8.2348	11.777	5.2892	8.177	18.0154	0.7372	8.581	17.8746	9.2249	8.6642	25.2542	6.0277	10.4955	24.4002	6.3611	9.987	35.5352	-0.1011	16.0903	33.8551	17.6225	15.9908	36.0589	8.226	14.8923	39.967	-2.7381	11.4271	36.9732	21.5975	10.5907	43.8122	12.1777	11.9141	50.5183	14.5346	8.5509
RJF_S/1999.43.40	Gallus gallus	0.1592	-0.0254	0.1812	11.1002	-0.3446	3.6529	10.2109	6.5494	3.5354	15.5027	1.975	7.5873	14.8394	6.4877	7.4583	23.0314	0.628	7.6249	21.2833	10.7617	7.7807	30.5933	7.2207	10.8869	30.8105	7.8055	11.3829	43.1729	-0.5536	16.1909	41.3974	20.3832	15.4566	42.995	8.8452	16.5261	47.0351	-3.5361	12.422	43.3555	23.1773	12.5729	50.2884	12.1683	13.6324	60.8077	14.6093	8.2233
RJF_S/1999.43.40	Gallus gallus	-0.2525	-0.0078	-0.4593	11.2108	-0.5377	3.5788	10.5414	6.6032	3.5391	15.8467	2.0525	7.2658	14.81	6.561	7.2344	23.2986	0.8988	7.5977	21.3244	11.3347	7.1117	30.9694	7.3298	11.08	30.7571	8.3661	11.354	43.4891	0.0806	16.1287	41.2077	21.0755	15.0963	43.039	9.0152	16.4099	47.3248	-3.3686	12.4492	43.2376	23.6412	12.2299	50.1697	12.1193	12.2021	61.1498	14.3233	8.4941
RJFJB_S/1989.19.1	Gallus gallus	0.0608	0.1367	-0.0175	7.8534	-1.1018	4.1368	7.1302	5.5519	4.3138	11.9378	0.5679	8.8916	11.3399	5.5985	8.5094	18.2312	0.6119	9.7595	17.3099	9.2336	9.3155	26.6845	6.7866	12.4906	26.6012	7.2305	12.855	37.3258	0.1595	17.7239	33.8011	18.4587	17.5383	36.8715	9.3177	16.1799	43.5554	-3.4546	12.0934	38.3992	24.1566	10.8365	47.685	13.01	12.9722	56.944	16.7909	7.1166
RJFJB_S/1989.19.1	Gallus gallus	0.158	-0.0975	0.0795	8.026	-1.1844	4.1257	7.1953	5.3458	4.164	11.7571	0.7201	9.0807	11.2546	5.4864	8.7926	18.286	0.3155	9.5323	17.0966	9.2933	9.242	26.6549	6.3885	13.1993	26.3594	7.3481	12.9026	37.3387	0.0125	17.645	33.7828	18.3161	17.7824	36.8084	9.483	16.0545	42.988	-3.2488	12.138	38.0626	24.5407	10.5909	46.8023	13.0492	13.434	56.8413	15.2304	7.3712
RPlSS_DW_S/1868.2.19.58	Rumpless Game	0.0159	0.0885	0.0294	10.2824	-1.4037	6.5401	8.8941	5.0096	7.1196	15.7572	0.6583	11.6866	15.1967	5.5279	11.8115	24.8125	-0.6577	11.861	22.4768	10.5528	12.1103	34.1626	7.151	14.4354	33.6807	8.8806	14.5291	49.6058	-1.9993	19.0779	44.5109	24.0509	19.0106	49.2155	8.5111	20.0361	52.614	-3.0838	12.9716	46.7975	26.4934	13.0851	54.9778	13.7702	14.282	66.6839	17.9304	9.6455
RPlSS_DW_S/1868.2.19.58	Rumpless Game	0.1738	-0.0717	-0.1745	10.6283	-1.5252	6.2557	8.9679	5.0664	6.8835	15.4871	0.5825	11.5145	15.007	5.4882	11.6947	24.6242	-0.7968	11.3872	22.1968	10.3296	11.5753	34.2177	7.1217	14.4788	33.9514	8.0953	14.4379	49.512	-2.0515	18.8499	44.3503	24.2202	18.9544	49.3026	8.7637	19.8494	52.359	-2.961	12.8131	46.7917	26.4665	13.2227	54.9692	13.8234	13.63	66.7143	17.1947	9.5804
SPCCK_DW_S/1868.2.19.67	Spanish Cock	-0.0059	0.1702	0.0868	12.6297	-0.3219	7.9317	11.0384	7.5304	7.9861	20.097	3.0614	14.2178	19.1722	8.2438	13.994	30.4064	1.8515	13.9403	28.8798	13.9273	14.0888	40.2642	10.8251	15.6397	41.4441	11.0619	15.9055	60.5463	-0.3784	19.1977	56.1433	26.3218	20.8598	59.8196	10.9216	20.4585	62.9239	-2.0905	16.3186	57.1928	29.8551	15.1185	64.4946	15.6646	15.8259	79.093	19.6265	8.3484
SPCCK_DW_S/1868.2.19.67	Spanish Cock	-0.0004	-0.0436	-0.0539	12.5477	-0.3227	7.7385	11.3551	7.3891	7.5461	20.1726	2.7609	14.1482	19.2134	7.8216	14.0942	30.4288	1.8444	14.0641	28.9418	13.5765	14.3887	39.9923	10.8504	15.0811	39.6103	12.5566	15.0435	60.3809	-0.2572	19.2396	56.0734	25.9541	20.5654	59.7994	11.3444	20.8337	62.8341	-2.4208	15.7929	56.8818	29.7921	15.4741	64.5188	15.9636	15.428	79.2253	19.293	8.1912
SPCCK_DW_S/1952.2.105	Spanish Cock	0.1276	-0.0764	0.1208	14.0808	-1.5208	8.7949	12.365	6.124	9.2799	24.7122	1.5972	16.8395	23.3795	7.4257	16.6365	33.8496	0.2005	15.0676	31.4478	13.3342	14.9418	45.4292	8.7453	18.0489	44.9643	10.7064	18.1087	63.3901	0.8378	20.3773	58.4199	26.1647	20.1057	60.817	10.2789	21.704	65.6217	-2.3683	15.3257	59.8646	29.0498	16.5093	68.9785	15.8062	14.6762	82.4373	19.8091	9.2051
SPCCK_DW_S/1952.2.105	Spanish Cock	0.0112	0.0638	0.0506	13.9316	-1.4747	8.9446	12.4552	5.9659	9.4191	24.8622	1.8326	17.1182	23.4842	7.6196	16.8242	33.729	0.5216	15.3002	31.2983	13.4771	14.8323	45.0989	9.0059	17.8482	44.6135	10.7929	17.5511	63.6773	0.638	20.1598	58.3222	26.0696	20.5571	60.91	10.5127	21.9967	65.6058	-2.2777	15.3136	59.7426	29.3112	16.5427	69.0227	15.8673	14.7187	82.8685	19.2448	9.5428
[truncated: 24 more columns]
